# Supplementary material for: Guanidinium 2-phenyl­acetate
Source: Acta Crystallogr Sect E Struct Rep Online. 2010 Jul 7;66(Pt 8):o1947. doi: 10.1107/S1600536810025821 (PMC3007538; doi:10.1107/S1600536810025821)
Supplement: Supplementary file 1 [file e-66-o1947-sup1.cif]

##############################################################################
###                                                                        ###
###        Electronic paper (Acta Crystallographica Section E)             ###
###                                                                        ###
##############################################################################
#                                                                            #
# This CIF contains the data in a paper accepted for publication in Acta     #
# Crystallographica Section E. It conforms to the requirements of Notes      #
# for Authors for Section E, and has been peer reviewed under the auspices   #
# of the IUCr Commission on Journals.                                        #
#                                                                            #
# Full details of the Crystallographic Information File format               #
# are given in the paper "The Crystallographic Information File (CIF):       #
# a New Standard Archive File for Crystallography" by S. R. Hall, F. H.      #
# Allen and I. D. Brown [Acta Cryst. (1991), A47, 655-685].                  #
#                                                                            #
# The current version of the core CIF dictionary is obtainable from          #
# ftp://ftp.iucr.org/pub/cif_core.dic. The current version number is 2.4.    #
#                                                                            #
# Software is freely available for graphical display of the structure(s) in  #
# this CIF.  For information consult the CIF home page http://www.iucr.org/  #
# cif/home.html                                                              #
#                                                                            #
# This file may be used for bona fide research purposes within the           #
# scientific community so long as proper attribution is given to the journal # 
# article from which it was obtained.                                        #
#                                                                            #
##############################################################################
                                             
data_global
_audit_creation_method     ' SHELXL97 (Sheldrick, 2008)'
_journal_date_recd_electronic     2010-05-25
_journal_date_accepted     2010-07-01
_journal_name_full     'Acta Crystallographica, Section E'
_journal_year     2010
_journal_volume     66
_journal_issue      8
_journal_page_first     o1947
_journal_page_last     o1947
_journal_paper_category     QO
_journal_coeditor_code     BV2147
_publ_contact_author_name     'Dr Graham Smith'
_publ_contact_author_address
;
    Faculty of Science and Technology
    Queensland University of Technology
    GPO Box 2434, Brisbane, Qld 4001, Australia
;
_publ_contact_author_email     g.smith@qut.edu.au
_publ_contact_author_fax     ' 61 7 3138 1804 '
_publ_contact_author_phone     ' 61 7 3300 2667 '
_publ_section_title
;
Guanidinium 2-phenylacetate
;
loop_
    _publ_author_name
    _publ_author_address
    'Graham Smith'
;
  Faculty of Science and Technology
  Queensland University of Technology
  GPO Box 2434, Brisbane, Queensland 4001, Australia
;
    'Urs D. Wermuth'
;
  School of Biomolecular and Physical Sciences
  Griffith University
  Nathan, Queensland 4111, Australia
;
data_I
_audit_creation_method     SHELXL97
_chemical_name_systematic
;
Guanidinium 2-phenylacetate
;
_chemical_name_common     'guanidinium phenylacetate'
_chemical_formula_moiety     'C H6 N3 +, C8 H7 O2 -'
_chemical_formula_sum     'C9 H13 N3 O2'
_chemical_formula_iupac     'C H6 N3 +, C8 H7 O2 -'
_chemical_formula_weight     195.22
_chemical_melting_point     443
_symmetry_cell_setting     tetragonal
_symmetry_space_group_name_H-M     'P 42/n'
_symmetry_space_group_name_Hall     '-P 4bc'
loop_
    _symmetry_equiv_pos_site_id
    _symmetry_equiv_pos_as_xyz
    1 x,y,z
    2 -y,1/2+x,1/2+z
    3 1/2-x,1/2-y,z
    4 1/2+y,-x,1/2+z
    5 -x,-y,-z
    6 y,1/2-x,1/2-z
    7 1/2+x,1/2+y,-z
    8 1/2-y,x,1/2-z
_cell_length_a     16.8418(10)
_cell_length_b     16.8418(10)
_cell_length_c     7.8372(6)
_cell_angle_alpha     90.00
_cell_angle_beta     90.00
_cell_angle_gamma     90.00
_cell_volume     2223.0(3)
_cell_formula_units_Z     8
_cell_measurement_reflns_used     2510
_cell_measurement_theta_min     3.11
_cell_measurement_theta_max     28.60
_cell_measurement_temperature     200(2)
_exptl_crystal_description     'block'
_exptl_crystal_colour     'colourless'
_exptl_crystal_size_max     0.30
_exptl_crystal_size_mid     0.25
_exptl_crystal_size_min     0.20
_exptl_crystal_density_diffrn     1.167
_exptl_crystal_density_meas     ?
_exptl_crystal_density_method     'not measured'
_exptl_crystal_F_000     832
_exptl_absorpt_coefficient_mu     0.085
_exptl_absorpt_correction_type     none
_exptl_absorpt_process_details     ?
_exptl_absorpt_correction_T_min     ?
_exptl_absorpt_correction_T_max     ?
_exptl_special_details
;
;
_diffrn_ambient_temperature     200(2)
_diffrn_radiation_type     MoK\a
_diffrn_radiation_wavelength     0.71073
_diffrn_radiation_source     'Enhance (Mo) X-ray source'
_diffrn_radiation_monochromator     graphite
_diffrn_measurement_device_type
                       'Oxford Diffraction Gemini-S CCD-detector diffractometer'
_diffrn_measurement_method     '\w scans'
_diffrn_detector_area_resol_mean     ?
_diffrn_reflns_number     7477
_diffrn_reflns_av_R_equivalents     0.0270
_diffrn_reflns_av_sigmaI/netI     0.0337
_diffrn_reflns_theta_min     3.11
_diffrn_reflns_theta_max     26.00
_diffrn_reflns_theta_full     26.00
_diffrn_measured_fraction_theta_max     0.999
_diffrn_measured_fraction_theta_full     0.999
_diffrn_reflns_limit_h_min     -20
_diffrn_reflns_limit_h_max     18
_diffrn_reflns_limit_k_min     -10
_diffrn_reflns_limit_k_max     20
_diffrn_reflns_limit_l_min     -9
_diffrn_reflns_limit_l_max     8
_diffrn_standards_number     0
_diffrn_standards_interval_count     .
_diffrn_standards_interval_time     .
_diffrn_standards_decay_%     ?
_refine_special_details
;
Refinement of <i>F</i>^2^ against ALL reflections. The weighted <i>R</i>-factor
<i>wR</i> and goodness of fit <i>S</i> are based on <i>F</i>^2^, conventional
<i>R</i>-factors <i>R</i> are based on <i>F</i>, with <i>F</i> set to zero for
negative <i>F</i>^2^. The threshold expression of <i>F</i>^2^ >
\s(<i>F</i>^2^) is used only for calculating <i>R</i>-factors(gt) <i>etc</i>.
and is not relevant to the choice of reflections for refinement.
<i>R</i>-factors based on <i>F</i>^2^ are statistically about twice as large
as those based on <i>F</i>, and <i>R</i>- factors based on ALL data will be
even larger.
;
_reflns_number_total     2191
_reflns_number_gt     1430
_reflns_threshold_expression     I>2\s(I)
_refine_ls_structure_factor_coef     Fsqd
_refine_ls_matrix_type     full
_refine_ls_R_factor_all     0.0696
_refine_ls_R_factor_gt     0.0395
_refine_ls_wR_factor_gt     0.0945
_refine_ls_wR_factor_ref     0.1010
_refine_ls_goodness_of_fit_ref     0.925
_refine_ls_restrained_S_all     0.925
_refine_ls_number_reflns     2191
_refine_ls_number_parameters     151
_refine_ls_number_restraints     0
_refine_ls_hydrogen_treatment     mixed
_refine_ls_weighting_scheme     calc
_refine_ls_weighting_details
                 'calc w=1/[\s^2^(Fo^2^)+(0.0592P)^2^] where P=(Fo^2^+2Fc^2^)/3'
_atom_sites_solution_hydrogens     geom
_atom_sites_solution_primary     direct
_atom_sites_solution_secondary     difmap
_refine_ls_shift/su_max     0.001
_refine_ls_shift/su_mean     0.000
_refine_diff_density_max     0.141
_refine_diff_density_min     -0.138
_refine_ls_extinction_method     none
_refine_ls_extinction_coef     ?
loop_
    _atom_type_symbol
    _atom_type_description
    _atom_type_scat_dispersion_real
    _atom_type_scat_dispersion_imag
    _atom_type_scat_source
    'C' 'C' 0.0033 0.0016
                         'International Tables Vol C Tables 4.2.6.8 and 6.1.1.4'
    'H' 'H' 0.0000 0.0000
                         'International Tables Vol C Tables 4.2.6.8 and 6.1.1.4'
    'N' 'N' 0.0061 0.0033
                         'International Tables Vol C Tables 4.2.6.8 and 6.1.1.4'
    'O' 'O' 0.0106 0.0060
                         'International Tables Vol C Tables 4.2.6.8 and 6.1.1.4'
_computing_data_collection     '<i>CrysAlis Pro</i> (Oxford Diffraction, 2009)'
_computing_cell_refinement     '<i>CrysAlis Pro</i> (Oxford Diffraction, 2009)'
_computing_data_reduction     '<i>CrysAlis Pro</i> (Oxford Diffraction, 2009)'
_computing_structure_solution     '<i>SHELXS97</i> (Sheldrick, 2008)'
_computing_structure_refinement     '<i>SHELXL97</i> (Sheldrick, 2008)'
_computing_molecular_graphics     '<i>PLATON</i> (Spek, 2009)'
_computing_publication_material     '<i>PLATON</i> (Spek, 2009)'
loop_
    _atom_site_type_symbol
    _atom_site_label
    _atom_site_fract_x
    _atom_site_fract_y
    _atom_site_fract_z
    _atom_site_U_iso_or_equiv
    _atom_site_thermal_displace_type
    _atom_site_calc_flag
    _atom_site_refinement_flags
    _atom_site_occupancy
    O O21 0.64098(7) 0.43351(6) 0.19316(12) 0.0534(4) Uani . . 1.000
    O O22 0.62981(7) 0.44279(6) -0.08684(12) 0.0518(4) Uani . . 1.000
    C C1 0.61757(8) 0.59370(8) 0.25158(18) 0.0364(5) Uani . . 1.000
    C C2 0.68820(9) 0.61788(9) 0.3219(2) 0.0510(6) Uani . . 1.000
    C C3 0.69086(15) 0.64720(11) 0.4853(3) 0.0775(9) Uani . . 1.000
    C C4 0.6222(2) 0.65222(12) 0.5811(2) 0.0918(11) Uani . . 1.000
    C C5 0.55179(15) 0.62730(13) 0.5105(3) 0.0817(9) Uani . . 1.000
    C C6 0.54971(10) 0.59874(10) 0.3487(2) 0.0554(6) Uani . . 1.000
    C C11 0.61473(11) 0.56093(9) 0.07399(18) 0.0550(6) Uani . . 1.000
    C C21 0.62985(8) 0.47232(9) 0.05979(17) 0.0378(5) Uani . . 1.000
    N N1G 0.77589(11) 0.40624(9) 0.41545(18) 0.0537(5) Uani . . 1.000
    N N2G 0.77186(10) 0.40368(9) 0.70667(17) 0.0517(5) Uani . . 1.000
    N N3G 0.66128(8) 0.43990(8) 0.55565(18) 0.0445(5) Uani . . 1.000
    C C1G 0.73652(9) 0.41692(8) 0.55946(17) 0.0381(5) Uani . . 1.000
    H H2 0.73470 0.61440 0.25830 0.0610 Uiso calc R 1.000
    H H3 0.73900 0.66370 0.53150 0.0930 Uiso calc R 1.000
    H H4 0.62360 0.67210 0.69180 0.1100 Uiso calc R 1.000
    H H5 0.50520 0.63000 0.57400 0.0980 Uiso calc R 1.000
    H H6 0.50160 0.58230 0.30260 0.0670 Uiso calc R 1.000
    H H11 0.65390 0.58860 0.00530 0.0660 Uiso calc R 1.000
    H H12 0.56290 0.57230 0.02590 0.0660 Uiso calc R 1.000
    H H11G 0.8248(12) 0.3924(10) 0.4193(18) 0.054(5) Uiso . . 1.000
    H H12G 0.7504(10) 0.4141(10) 0.321(2) 0.063(5) Uiso . . 1.000
    H H21G 0.7451(10) 0.4104(9) 0.795(2) 0.049(5) Uiso . . 1.000
    H H22G 0.8201(12) 0.3872(10) 0.710(2) 0.061(6) Uiso . . 1.000
    H H31G 0.6432(9) 0.4549(9) 0.453(2) 0.049(5) Uiso . . 1.000
    H H32G 0.6410(10) 0.4547(10) 0.651(2) 0.055(5) Uiso . . 1.000
loop_
    _atom_site_aniso_label
    _atom_site_aniso_U_11
    _atom_site_aniso_U_22
    _atom_site_aniso_U_33
    _atom_site_aniso_U_12
    _atom_site_aniso_U_13
    _atom_site_aniso_U_23
    O21 0.0885(9) 0.0400(6) 0.0317(6) 0.0054(6) -0.0136(5) -0.0003(5)
    O22 0.0728(8) 0.0548(7) 0.0279(6) -0.0017(6) 0.0036(5) -0.0026(5)
    C1 0.0399(8) 0.0297(8) 0.0397(8) 0.0033(7) -0.0008(7) 0.0028(6)
    C2 0.0427(9) 0.0458(10) 0.0646(11) -0.0026(8) -0.0051(8) 0.0073(8)
    C3 0.1009(18) 0.0509(12) 0.0807(15) -0.0161(12) -0.0466(13) 0.0084(11)
    C4 0.185(3) 0.0493(12) 0.0411(11) 0.0059(15) -0.0096(14) -0.0145(9)
    C5 0.1019(18) 0.0733(14) 0.0699(14) 0.0135(13) 0.0366(13) -0.0137(12)
    C6 0.0406(10) 0.0558(11) 0.0698(12) 0.0006(8) 0.0068(8) -0.0051(9)
    C11 0.0797(13) 0.0446(9) 0.0406(9) 0.0064(9) -0.0023(8) 0.0044(7)
    C21 0.0400(8) 0.0445(9) 0.0288(8) 0.0002(7) 0.0003(6) 0.0004(7)
    N1G 0.0462(9) 0.0832(11) 0.0318(8) 0.0094(8) 0.0017(7) 0.0011(7)
    N2G 0.0433(9) 0.0805(11) 0.0312(8) 0.0052(8) -0.0022(7) -0.0033(7)
    N3G 0.0449(8) 0.0599(9) 0.0288(8) 0.0051(6) 0.0005(6) 0.0030(6)
    C1G 0.0415(9) 0.0413(8) 0.0314(8) -0.0044(7) -0.0011(7) -0.0003(6)
_geom_special_details
;
Bond distances, angles <i>etc</i>. have been calculated using the rounded
fractional coordinates. All su's are estimated from the variances of the
(full) variance-covariance matrix. The cell e.s.d.'s are taken into account in
the estimation of distances, angles and torsion angles
;
loop_
    _geom_bond_atom_site_label_1
    _geom_bond_atom_site_label_2
    _geom_bond_site_symmetry_1
    _geom_bond_site_symmetry_2
    _geom_bond_distance
    _geom_bond_publ_flag
    O21 C21 . . 1.2470(17) no
    O22 C21 . . 1.2522(17) no
    N1G C1G . . 1.321(2) no
    N2G C1G . . 1.317(2) no
    N3G C1G . . 1.325(2) no
    N1G H11G . . 0.86(2) no
    N1G H12G . . 0.866(16) no
    N2G H21G . . 0.834(16) no
    N2G H22G . . 0.86(2) no
    N3G H31G . . 0.897(16) no
    N3G H32G . . 0.859(16) no
    C1 C6 . . 1.376(2) no
    C1 C11 . . 1.498(2) no
    C1 C2 . . 1.373(2) no
    C2 C3 . . 1.373(3) no
    C3 C4 . . 1.381(4) no
    C4 C5 . . 1.374(4) no
    C5 C6 . . 1.357(3) no
    C11 C21 . . 1.518(2) no
    C2 H2 . . 0.9300 no
    C3 H3 . . 0.9300 no
    C4 H4 . . 0.9300 no
    C5 H5 . . 0.9300 no
    C6 H6 . . 0.9300 no
    C11 H12 . . 0.9700 no
    C11 H11 . . 0.9700 no
loop_
    _geom_angle_atom_site_label_1
    _geom_angle_atom_site_label_2
    _geom_angle_atom_site_label_3
    _geom_angle_site_symmetry_1
    _geom_angle_site_symmetry_2
    _geom_angle_site_symmetry_3
    _geom_angle
    _geom_angle_publ_flag
    C1G N1G H12G . . . 117.4(11) no
    H11G N1G H12G . . . 123.3(15) no
    C1G N1G H11G . . . 119.3(10) no
    C1G N2G H22G . . . 120.6(11) no
    H21G N2G H22G . . . 122.0(15) no
    C1G N2G H21G . . . 117.4(11) no
    C1G N3G H32G . . . 116.5(11) no
    H31G N3G H32G . . . 124.3(15) no
    C1G N3G H31G . . . 115.3(10) no
    C2 C1 C6 . . . 118.65(14) no
    C2 C1 C11 . . . 120.66(13) no
    C6 C1 C11 . . . 120.68(14) no
    C1 C2 C3 . . . 120.62(16) no
    C2 C3 C4 . . . 120.1(2) no
    C3 C4 C5 . . . 119.00(18) no
    C4 C5 C6 . . . 120.5(2) no
    C1 C6 C5 . . . 121.17(17) no
    C1 C11 C21 . . . 115.15(12) no
    O21 C21 C11 . . . 118.63(12) no
    O22 C21 C11 . . . 117.24(12) no
    O21 C21 O22 . . . 124.14(14) no
    C1 C2 H2 . . . 120.00 no
    C3 C2 H2 . . . 120.00 no
    C2 C3 H3 . . . 120.00 no
    C4 C3 H3 . . . 120.00 no
    C5 C4 H4 . . . 120.00 no
    C3 C4 H4 . . . 121.00 no
    C4 C5 H5 . . . 120.00 no
    C6 C5 H5 . . . 120.00 no
    C1 C6 H6 . . . 119.00 no
    C5 C6 H6 . . . 119.00 no
    C21 C11 H11 . . . 109.00 no
    C21 C11 H12 . . . 108.00 no
    H11 C11 H12 . . . 108.00 no
    C1 C11 H11 . . . 108.00 no
    C1 C11 H12 . . . 108.00 no
    N2G C1G N3G . . . 120.08(14) no
    N1G C1G N2G . . . 119.89(15) no
    N1G C1G N3G . . . 120.02(14) no
loop_
    _geom_torsion_atom_site_label_1
    _geom_torsion_atom_site_label_2
    _geom_torsion_atom_site_label_3
    _geom_torsion_atom_site_label_4
    _geom_torsion_site_symmetry_1
    _geom_torsion_site_symmetry_2
    _geom_torsion_site_symmetry_3
    _geom_torsion_site_symmetry_4
    _geom_torsion
    _geom_torsion_publ_flag
    C6 C1 C2 C3 . . . . -0.6(2) no
    C11 C1 C2 C3 . . . . -179.37(15) no
    C2 C1 C6 C5 . . . . 0.3(2) no
    C11 C1 C6 C5 . . . . 179.08(16) no
    C2 C1 C11 C21 . . . . 86.98(18) no
    C6 C1 C11 C21 . . . . -91.75(18) no
    C1 C2 C3 C4 . . . . 0.4(3) no
    C2 C3 C4 C5 . . . . 0.2(3) no
    C3 C4 C5 C6 . . . . -0.5(3) no
    C4 C5 C6 C1 . . . . 0.2(3) no
    C1 C11 C21 O21 . . . . 2.0(2) no
    C1 C11 C21 O22 . . . . -178.42(13) no
loop_
    _geom_hbond_atom_site_label_D
    _geom_hbond_atom_site_label_H
    _geom_hbond_atom_site_label_A
    _geom_hbond_site_symmetry_A
    _geom_hbond_distance_DH
    _geom_hbond_distance_HA
    _geom_hbond_distance_DA
    _geom_hbond_angle_DHA
    _geom_hbond_publ_flag
    N1G H11G O22 4_565 0.86(2) 2.02(2) 2.876(2) 173.9(15) yes
    N1G H12G O21 . 0.866(16) 2.123(17) 2.900(2) 149.0(15) yes
    N2G H21G O22 1_556 0.834(16) 2.219(17) 2.9625(19) 148.5(15) yes
    N2G H22G O21 4_565 0.86(2) 1.97(2) 2.827(2) 172.6(15) yes
    N3G H31G O21 . 0.897(16) 2.068(16) 2.8634(17) 147.2(13) yes
    N3G H32G O22 1_556 0.859(16) 2.073(16) 2.8520(17) 150.5(15) yes
