# Supplementary material for: Guanidinium 2-phenyl­acetate
Source: Acta Crystallogr Sect E Struct Rep Online. 2010 Jul 7;66(Pt 8):o1947. doi: 10.1107/S1600536810025821 (PMC3007538; doi:10.1107/S1600536810025821)
Supplement: Supplementary file 2 [file e-66-o1947-Isup2.hkl]

#
# h,k,l, Fc-squared, Fo-squared, sigma(Fo-squared) and status flag
#
data_I
_shelx_title ' gs10gs6 in P4(2)/n'
_shelx_refln_list_code          4
_shelx_F_calc_maximum      196.93
_exptl_crystal_F_000       832.00
_reflns_d_resolution_high  0.8107
 
loop_
 _symmetry_equiv_pos_as_xyz
 'x, y, z'
 '-x+1/2, -y+1/2, z'
 'y+1/2, -x, z+1/2'
 '-y, x+1/2, z+1/2'
 '-x, -y, -z'
 'x-1/2, y-1/2, -z'
 '-y-1/2, x, -z-1/2'
 'y, -x-1/2, -z-1/2'
 
_cell_length_a    16.8418
_cell_length_b    16.8418
_cell_length_c     7.8372
_cell_angle_alpha  90.000
_cell_angle_beta   90.000
_cell_angle_gamma  90.000
 
_shelx_F_squared_multiplier     1.000
 
loop_
 _refln_index_h
 _refln_index_k
 _refln_index_l
 _refln_F_squared_calc
 _refln_F_squared_meas
 _refln_F_squared_sigma
 _refln_observed_status
   2   2   0     4438.69     4130.72     65.31 o
  -1   3   0     5107.83     5178.38     88.43 o
   1   3   0    13054.35    13067.71     82.19 o
   3   3   0    20857.38    19241.77    367.87 o
  -2   4   0     5039.05     5424.39     47.29 o
   0   4   0    38146.49    36832.05    523.91 o
   2   4   0     2383.99     2365.75     17.43 o
   4   4   0     5799.22     5285.33     94.15 o
  -3   5   0     1152.50     1227.76     26.29 o
  -1   5   0    10676.78    10658.91     96.13 o
   1   5   0     9777.92     9449.46     70.74 o
   3   5   0      171.49      210.10      8.96 o
   5   5   0     6278.35     6354.62     66.09 o
  -4   6   0       15.39        9.28      3.41 o
  -2   6   0    12834.87    12760.19    121.91 o
   0   6   0     9703.85     9172.16     86.86 o
   2   6   0    38782.19    36376.35    293.24 o
   4   6   0      699.54      842.62     11.75 o
   6   6   0      733.60      758.43      7.25 o
  -5   7   0     4335.86     4244.79     39.43 o
  -3   7   0      731.12      741.10      9.45 o
  -1   7   0     4775.65     4855.80     53.04 o
   1   7   0    10006.22    10012.46    109.20 o
   3   7   0      303.86      259.00     10.25 o
   5   7   0      295.78      335.26      5.37 o
   7   7   0     1412.19     1362.12     23.46 o
  -6   8   0      336.18      377.57     27.04 o
  -4   8   0     7464.48     7309.60     70.44 o
  -2   8   0     3204.50     3506.95     95.01 o
   0   8   0      177.35      169.95      8.81 o
   2   8   0     1273.51     1196.32     26.31 o
   4   8   0      238.85      221.51     12.52 o
   6   8   0     1857.26     1895.41     11.10 o
   8   8   0     3369.09     3413.16     21.61 o
  -7   9   0      658.01      605.59      9.37 o
  -5   9   0      270.33      248.80      5.13 o
  -3   9   0     1224.86     1289.85     13.62 o
  -1   9   0       12.91       -0.94      8.31 o
   1   9   0      617.20      483.80     13.81 o
   3   9   0    10072.72     9593.79    187.69 o
   5   9   0        2.05        2.66      9.87 o
   7   9   0      229.09      233.58      9.09 o
   9   9   0        4.90        7.44      6.53 o
  -8  10   0      965.24      959.05     26.32 o
  -6  10   0      236.18      227.49      9.31 o
  -4  10   0      827.68      802.21     11.09 o
  -2  10   0      438.77      430.41      8.21 o
   0  10   0     1186.33     1256.07     13.49 o
   2  10   0      764.61      715.76     10.99 o
   4  10   0     2771.62     2711.64     28.85 o
   6  10   0      632.87      590.62      7.49 o
   8  10   0      297.38      313.37     16.50 o
  10  10   0        0.84       -4.64      8.22 o
  -9  11   0      198.86      189.51      8.58 o
  -7  11   0        8.22       15.39     11.78 o
  -5  11   0       12.81        7.91      4.22 o
  -3  11   0     2828.74     2898.92     33.71 o
  -1  11   0      716.05      682.35     11.46 o
   1  11   0      270.29      278.52      8.38 o
   3  11   0      172.16      153.09     13.65 o
   5  11   0       49.21       64.37     13.34 o
   7  11   0      274.46      269.20     13.68 o
   9  11   0       90.10       88.45      7.98 o
  11  11   0      164.34      168.66      8.82 o
 -10  12   0        8.44       16.16     12.87 o
  -8  12   0       85.59       79.19      7.37 o
  -6  12   0      192.16      184.74      5.76 o
  -4  12   0       27.49       29.38      5.08 o
  -2  12   0      173.82      190.52     11.62 o
   0  12   0      174.04      168.59      8.19 o
   2  12   0      644.76      598.94     11.09 o
   4  12   0      904.25      879.11     21.18 o
   6  12   0        3.63        5.75     11.92 o
   8  12   0       89.47       88.75     15.22 o
  10  12   0      134.77      134.77     10.03 o
  12  12   0        0.26       -3.32     13.18 o
 -11  13   0        3.56       10.67     13.95 o
  -9  13   0      542.66      578.81     20.74 o
  -7  13   0      438.71      432.68      9.46 o
  -5  13   0      629.60      628.24      8.31 o
  -3  13   0        8.85        8.09      6.69 o
  -1  13   0      348.89      330.61     11.78 o
   1  13   0      456.94      407.73     16.86 o
   3  13   0     1335.32     1267.95     24.07 o
   5  13   0       69.62       73.78     13.90 o
   7  13   0       44.60       36.24     12.20 o
   9  13   0       28.97       39.26     14.98 o
  11  13   0       20.09       33.62     15.28 o
  13  13   0        8.42       15.97     11.61 o
 -12  14   0       13.10       14.11     13.03 o
 -10  14   0        6.75       14.62     14.80 o
  -8  14   0       16.34       18.32     14.16 o
  -6  14   0       98.18       87.64     14.58 o
  -4  14   0       17.54       16.57      7.14 o
  -2  14   0      529.56      517.42     17.58 o
   0  14   0       56.01       49.03      8.94 o
   2  14   0      425.03      420.39     21.68 o
   4  14   0        0.26        0.69     11.64 o
   6  14   0      278.35      287.40     18.52 o
   8  14   0        0.78       -1.25     13.81 o
  10  14   0       21.32       31.29     15.03 o
  12  14   0       81.61       62.26     17.93 o
  14  14   0        9.22       15.79     12.54 o
 -13  15   0       48.08       69.29     17.71 o
 -11  15   0        0.00        9.28     12.31 o
  -9  15   0       11.42       15.82     12.17 o
  -7  15   0       82.81       73.41     14.70 o
  -5  15   0       15.15       23.09      9.83 o
  -3  15   0      305.96      304.25      8.19 o
  -1  15   0      340.65      277.80     10.31 o
   1  15   0       52.52       37.53      8.62 o
   3  15   0        0.00        3.15     15.08 o
   5  15   0      348.81      382.12     19.50 o
   7  15   0      163.75      146.08     17.37 o
   9  15   0       72.35       80.65     17.74 o
  11  15   0        2.28        3.13     13.77 o
  13  15   0      106.55       92.10     19.02 o
 -12  16   0       41.24       41.69     15.00 o
 -10  16   0        7.61        7.93     11.22 o
  -8  16   0       10.93        9.69     12.05 o
  -6  16   0       42.62       33.54     13.70 o
  -4  16   0        0.85        3.76      9.36 o
  -2  16   0      209.96      222.21      8.63 o
   0  16   0       37.35       25.78      9.39 o
   2  16   0       26.68       37.27     14.68 o
   4  16   0      279.96      287.51     16.65 o
   6  16   0      191.43      170.13     14.95 o
   8  16   0       11.84       26.34     16.84 o
  10  16   0        0.60       11.45     13.65 o
  12  16   0       21.84       22.68     18.25 o
 -11  17   0        5.00       10.85     13.69 o
  -9  17   0       74.50       64.10     16.26 o
  -7  17   0        0.07       -6.30     14.16 o
  -5  17   0       38.72       27.30      8.41 o
  -3  17   0       31.89       38.89      7.61 o
  -1  17   0       32.15       18.32      8.49 o
   1  17   0       10.37        3.34      9.08 o
   3  17   0        1.85       16.83     11.62 o
   5  17   0       40.74       42.24     17.10 o
   7  17   0       53.51       47.20     13.02 o
   9  17   0        3.08        7.09     17.68 o
  11  17   0        0.00        1.87     17.07 o
 -10  18   0        0.67       -9.50     14.47 o
  -8  18   0        6.73        2.44     11.05 o
  -6  18   0       25.00       27.75      9.94 o
  -4  18   0       41.75       40.79      8.79 o
  -2  18   0       46.73       34.67      9.90 o
   0  18   0       52.51       54.18      9.65 o
   2  18   0      234.04      199.37     18.41 o
   4  18   0      180.35      180.15     19.12 o
   6  18   0       92.04       67.62     15.63 o
   8  18   0       36.05       54.48     13.86 o
  10  18   0       65.85       53.06     14.93 o
  -7  19   0       27.21       45.50     13.17 o
  -5  19   0       47.93       48.75     15.63 o
  -3  19   0      109.47       97.00     10.46 o
  -1  19   0        0.23        7.11      9.46 o
   1  19   0       81.87       67.72     13.24 o
   3  19   0       85.66       60.13     13.27 o
   5  19   0       43.60       44.20     13.96 o
   7  19   0        3.43        4.67     13.80 o
  -4  20   0       18.71       14.98     10.91 o
  -2  20   0       47.36       41.01     10.56 o
   0  20   0        1.79        0.05      7.77 o
   2  20   0        2.01        3.52     17.02 o
   4  20   0        1.05        6.13     16.35 o
   1   1   1        0.10        2.34      3.56 o
  -1   2   1      358.04      385.88      3.21 o
   0   2   1      655.69      524.89      4.03 o
   1   2   1      320.67      319.00      3.12 o
   2   2   1    12741.17    13065.41     90.91 o
  -2   3   1       23.13       26.28      3.32 o
  -1   3   1     9029.99     8498.69     74.85 o
   0   3   1    11365.96    10667.47     59.27 o
   1   3   1     1249.18     1158.34     11.29 o
   2   3   1      504.59      502.14      3.99 o
   3   3   1     2845.39     3038.60     17.80 o
  -3   4   1      111.11      116.95      3.50 o
  -2   4   1     2207.93     2202.15     16.13 o
  -1   4   1      812.48      816.51      4.51 o
   0   4   1    31711.46    30406.98    186.89 o
   1   4   1      904.48      944.34      8.01 o
   2   4   1      362.69      382.21      4.74 o
   3   4   1      312.13      299.21      4.80 o
   4   4   1      283.82      278.28      4.59 o
  -4   5   1      236.87      234.95      4.45 o
  -3   5   1      484.50      497.55      4.64 o
  -2   5   1     1468.28     1498.45      7.32 o
  -1   5   1      111.98       92.90      2.20 o
   0   5   1       36.64       36.48      2.65 o
   1   5   1     2973.99     2845.16     15.06 o
   2   5   1     2034.00     2017.36     16.00 o
   3   5   1      470.25      507.79     10.98 o
   4   5   1      104.58      110.65      4.57 o
   5   5   1        2.39        2.41      5.03 o
  -5   6   1       81.01       87.60      3.48 o
  -4   6   1     1781.14     1789.93     16.82 o
  -3   6   1     4727.97     4702.83     35.23 o
  -2   6   1      559.37      548.68      5.36 o
  -1   6   1      152.58      183.31      2.93 o
   0   6   1        0.16        2.29      2.33 o
   1   6   1      633.24      651.47      4.81 o
   2   6   1      339.00      301.78      4.16 o
   3   6   1      423.80      449.14      5.67 o
   4   6   1     2210.30     2181.12     15.92 o
   5   6   1        0.09       -1.05      6.63 o
   6   6   1     3388.19     3349.86     41.55 o
  -6   7   1       72.92       73.63      3.77 o
  -5   7   1        0.58        0.33      1.81 o
  -4   7   1       34.99       33.39      2.63 o
  -3   7   1     2953.29     3140.60     20.46 o
  -2   7   1      187.87      216.56      3.32 o
  -1   7   1      367.34      353.58      3.76 o
   0   7   1      716.00      694.66      6.55 o
   1   7   1       14.91       25.20      3.85 o
   2   7   1       19.05       29.39      4.41 o
   3   7   1       30.33       29.76      6.59 o
   4   7   1      548.44      545.97     16.92 o
   5   7   1      237.55      232.78      9.98 o
   6   7   1      272.87      273.62      8.36 o
   7   7   1        4.35        3.67      5.54 o
  -7   8   1       38.65       45.60      3.77 o
  -6   8   1      383.81      410.11      5.79 o
  -5   8   1       32.21       30.54      2.22 o
  -4   8   1      481.92      529.71      4.50 o
  -3   8   1       73.13       84.36      4.55 o
  -2   8   1     1882.58     1935.36     10.63 o
  -1   8   1      318.81      330.07      3.96 o
   0   8   1     4257.93     4304.78     27.51 o
   1   8   1      303.20      290.69      5.34 o
   2   8   1      359.26      320.83      8.37 o
   3   8   1       22.28       19.71      6.76 o
   4   8   1       84.58      105.77      8.52 o
   5   8   1      378.96      403.20     10.06 o
   6   8   1      122.24      151.71      8.83 o
   7   8   1       34.54       38.20      6.02 o
   8   8   1       13.14       10.20      4.05 o
  -8   9   1      195.76      218.72      5.12 o
  -7   9   1       16.20       20.89      3.81 o
  -6   9   1       23.08       30.48      2.36 o
  -5   9   1       72.21       65.61      2.64 o
  -4   9   1      235.03      248.68      4.30 o
  -3   9   1       39.33       31.09      4.33 o
  -2   9   1      154.57      153.84      3.72 o
  -1   9   1      322.38      308.71      5.31 o
   0   9   1      290.03      283.34      5.46 o
   1   9   1     3281.46     3443.58     15.89 o
   2   9   1      204.28      189.09      5.03 o
   3   9   1       69.01       68.90      7.42 o
   4   9   1        6.80        8.43      7.00 o
   5   9   1       30.92       48.50      5.67 o
   6   9   1       68.55       79.32     10.98 o
   7   9   1      838.05      827.93     12.94 o
   8   9   1      166.46      187.61      7.60 o
   9   9   1       32.95       24.50      4.69 o
  -9  10   1       62.07       66.69      4.88 o
  -8  10   1      134.42      127.74      4.71 o
  -7  10   1       10.54       11.22      3.81 o
  -6  10   1       64.89       77.12      2.71 o
  -5  10   1      250.58      249.20      3.81 o
  -4  10   1      219.08      206.36      3.93 o
  -3  10   1      694.60      658.27     13.96 o
  -2  10   1      766.50      756.00      6.18 o
  -1  10   1      334.77      314.80      4.71 o
   0  10   1      406.41      434.54      7.04 o
   1  10   1        5.54        2.10      4.13 o
   2  10   1      388.04      351.78      6.16 o
   3  10   1       52.21       55.67      8.47 o
   4  10   1      209.64      222.35      9.45 o
   5  10   1       85.22       80.25      8.97 o
   6  10   1     1256.04     1283.42     30.47 o
   7  10   1      102.89       92.28      9.30 o
   8  10   1       11.66       13.75      6.61 o
   9  10   1       22.11       20.85      4.71 o
  10  10   1        2.05        4.43      4.70 o
 -10  11   1        0.43        0.39      6.88 o
  -9  11   1        0.07        2.39      6.65 o
  -8  11   1        0.29        4.06      6.59 o
  -7  11   1        6.45       13.04      3.68 o
  -6  11   1        3.37        4.69      2.67 o
  -5  11   1      148.92      133.53      3.28 o
  -4  11   1      150.59      148.69      5.29 o
  -3  11   1       16.10       18.97      3.11 o
  -2  11   1       44.37       46.16      4.46 o
  -1  11   1      104.72      119.18      4.85 o
   0  11   1      543.47      533.12      9.54 o
   1  11   1      286.48      266.53      5.90 o
   2  11   1       63.47       66.67      5.02 o
   3  11   1      286.11      261.64      9.23 o
   4  11   1       10.30       15.60      8.45 o
   5  11   1      116.89      103.07      9.66 o
   6  11   1       60.10       54.00      9.15 o
   7  11   1       23.24       27.58      9.06 o
   8  11   1       24.24       29.07     10.03 o
   9  11   1        0.33        2.94      6.72 o
  10  11   1       31.17       35.57      7.52 o
  11  11   1       55.29       54.44      6.51 o
 -11  12   1        0.73        3.21      7.05 o
 -10  12   1       41.32       46.22      7.25 o
  -9  12   1      136.57      138.01      7.77 o
  -8  12   1      527.22      579.84     10.07 o
  -7  12   1       10.06       14.53      6.61 o
  -6  12   1        3.51        3.80      3.70 o
  -5  12   1       13.37        8.19      3.92 o
  -4  12   1      146.14      153.86      5.70 o
  -3  12   1       25.13       27.48      4.35 o
  -2  12   1      586.12      588.31      6.93 o
  -1  12   1      111.60      117.69      4.93 o
   0  12   1       16.19       13.95      4.69 o
   1  12   1        1.46        3.31      4.93 o
   2  12   1      452.87      423.81      7.08 o
   3  12   1       24.83       39.52      9.44 o
   4  12   1        6.45        4.18      8.58 o
   5  12   1        9.00        8.86      9.31 o
   6  12   1        8.65       13.53     11.07 o
   7  12   1        9.14       11.04      9.18 o
   8  12   1      354.60      328.44     12.17 o
   9  12   1        4.01        6.74      7.15 o
  10  12   1       18.64       19.31      6.77 o
  11  12   1        0.01        2.55      6.63 o
  12  12   1       24.11       29.49      7.54 o
 -12  13   1       45.86       38.83     10.08 o
 -11  13   1       14.53       25.61     10.94 o
 -10  13   1       46.93       51.48      6.40 o
  -9  13   1        8.06       14.93      6.83 o
  -8  13   1       95.58       97.03      7.14 o
  -7  13   1        1.35        3.42      4.84 o
  -6  13   1      158.45      153.15      5.97 o
  -5  13   1       45.11       47.04      4.20 o
  -4  13   1       67.38       57.59      5.10 o
  -3  13   1      548.67      554.25      8.29 o
  -2  13   1      248.83      236.59      5.86 o
  -1  13   1       15.61       20.45      5.07 o
   0  13   1        0.57        0.80      5.21 o
   1  13   1       20.48       20.87      5.17 o
   2  13   1       87.43       83.70      6.19 o
   3  13   1      204.83      215.85     10.93 o
   4  13   1      168.12      166.06     10.14 o
   5  13   1        5.36        6.96      8.37 o
   6  13   1      119.98      135.28     11.48 o
   7  13   1      180.71      180.62     10.84 o
   8  13   1        2.42       11.49     10.83 o
   9  13   1       50.37       51.26      7.78 o
  10  13   1        9.65       16.17      6.98 o
  11  13   1        7.01        6.90      7.60 o
  12  13   1        8.09       20.84     11.33 o
  13  13   1       12.40        8.81      9.66 o
 -13  14   1        0.02        5.11     11.62 o
 -12  14   1        9.73       20.31     10.93 o
 -11  14   1        5.23       16.51      9.00 o
 -10  14   1        0.68       14.32      9.10 o
  -9  14   1        0.02        8.70      9.22 o
  -8  14   1        9.36        6.76      8.99 o
  -7  14   1       21.11       19.89      6.61 o
  -6  14   1       17.95       14.16      5.28 o
  -5  14   1       23.82       18.84      4.80 o
  -4  14   1      141.92      154.90      5.00 o
  -3  14   1      182.23      159.60      5.81 o
  -2  14   1       72.44       77.26      5.21 o
  -1  14   1      255.55      234.17      6.27 o
   0  14   1       52.23       50.23      5.92 o
   1  14   1       10.72       10.37      5.74 o
   2  14   1       19.93       20.41      6.14 o
   3  14   1       49.80       54.23      9.42 o
   4  14   1      112.28      111.53      8.80 o
   5  14   1      204.36      190.50     20.20 o
   6  14   1       73.69       68.73      9.46 o
   7  14   1        0.30        4.40      8.07 o
   8  14   1       17.91       22.66     10.19 o
   9  14   1       68.78       78.92      8.69 o
  10  14   1        0.33        5.16      7.78 o
  11  14   1        1.39        2.05      9.13 o
  12  14   1        4.66        3.20     10.70 o
  13  14   1        2.48       12.98      9.66 o
  14  14   1        0.48        8.53     11.84 o
 -14  15   1        0.14        6.50     10.13 o
 -13  15   1        9.72       18.55      9.90 o
 -12  15   1        1.31        6.44     10.11 o
 -11  15   1       16.34       22.32     11.04 o
 -10  15   1        7.82       11.67      8.17 o
  -9  15   1       13.72       14.54      8.60 o
  -8  15   1       16.18       19.06      8.29 o
  -7  15   1        5.56        4.80      8.29 o
  -6  15   1        0.58        1.38      8.48 o
  -5  15   1       19.13       12.20      4.88 o
  -4  15   1      145.10      135.88      5.76 o
  -3  15   1       16.99       22.00      4.79 o
  -2  15   1        2.02        6.83      5.84 o
  -1  15   1        8.15       13.31      5.11 o
   0  15   1      171.11      161.44      6.63 o
   1  15   1      231.51      196.51      7.07 o
   2  15   1       11.71       10.21     10.09 o
   3  15   1      473.21      434.79     13.63 o
   4  15   1       82.74       89.68     10.50 o
   5  15   1      163.56      157.84      9.96 o
   6  15   1       12.77       14.91      8.76 o
   7  15   1       15.64       19.13     10.66 o
   8  15   1        4.29       10.35     11.36 o
   9  15   1       36.20       33.14     10.67 o
  10  15   1      109.30      113.06      8.89 o
  11  15   1        7.32       14.55     12.04 o
  12  15   1        3.25        5.82     10.03 o
  13  15   1        0.01        9.01     11.48 o
  14  15   1       28.63       36.69     12.74 o
 -13  16   1        1.64        5.79     10.90 o
 -12  16   1        0.00        5.34     10.84 o
 -11  16   1       14.87       22.63      9.78 o
 -10  16   1       43.84       49.09      9.69 o
  -9  16   1       63.46       60.59      9.73 o
  -8  16   1       44.57       38.32      9.13 o
  -7  16   1        0.05       -1.44      9.15 o
  -6  16   1       25.20       24.10      7.15 o
  -5  16   1        2.55       -1.17      7.15 o
  -4  16   1       91.85       75.05      6.15 o
  -3  16   1        2.70        1.89      5.71 o
  -2  16   1      197.16      180.69      6.20 o
  -1  16   1       47.61       51.86      5.81 o
   0  16   1        0.89        2.65      5.64 o
   1  16   1       16.86       20.53      5.87 o
   2  16   1       54.58       48.73      9.55 o
   3  16   1        2.49       19.48     10.63 o
   4  16   1        1.36        6.68     11.07 o
   5  16   1       26.26       37.61     10.88 o
   6  16   1       21.26       27.60      9.48 o
   7  16   1       42.80       50.41     11.87 o
   8  16   1      173.12      184.18     12.96 o
   9  16   1        3.53        9.45     10.73 o
  10  16   1        3.20        8.67     12.10 o
  11  16   1        6.51        8.57     10.12 o
  12  16   1       10.96       13.11     10.60 o
  13  16   1       13.92       18.80     10.10 o
 -11  17   1       10.49       16.81     11.35 o
 -10  17   1        2.88        0.42      8.30 o
  -9  17   1       19.38       12.30     10.53 o
  -8  17   1       19.45       12.81      7.95 o
  -7  17   1        6.29        4.54      7.06 o
  -6  17   1        6.94        7.63      7.11 o
  -5  17   1       23.01       29.49      7.71 o
  -4  17   1      115.72       89.67      6.82 o
  -3  17   1       64.32       64.68      5.80 o
  -2  17   1       32.96       28.53      5.54 o
  -1  17   1       49.54       56.06      5.80 o
   0  17   1       12.52       17.47      5.57 o
   1  17   1        7.83        9.36      5.69 o
   2  17   1       25.50       24.41     10.54 o
   3  17   1       65.21       66.98     11.37 o
   4  17   1       27.43       36.89     10.04 o
   5  17   1       39.15       45.88     11.60 o
   6  17   1       10.23       23.90      9.58 o
   7  17   1        5.42        9.24      9.70 o
   8  17   1       10.57       22.08     10.42 o
   9  17   1        0.14        3.48     11.58 o
  10  17   1        0.58        2.35     11.46 o
  11  17   1        0.84        2.85     11.70 o
 -10  18   1        0.00        1.66     10.08 o
  -9  18   1        4.39        6.60      9.34 o
  -8  18   1       21.05       18.03      8.06 o
  -7  18   1       13.64       14.71      7.34 o
  -6  18   1       90.41       98.56      8.39 o
  -5  18   1        0.01        3.68      6.69 o
  -4  18   1        1.45        6.26      5.81 o
  -3  18   1        0.87        4.98      5.97 o
  -2  18   1       16.48       26.12      5.65 o
  -1  18   1       70.01       57.43      5.76 o
   0  18   1      106.26       87.52      6.05 o
   1  18   1        8.95        7.92      5.88 o
   2  18   1        0.04        0.59      9.53 o
   3  18   1       11.40       11.81      9.20 o
   4  18   1       10.75       17.34     11.87 o
   5  18   1      102.61       88.06     10.01 o
   6  18   1       31.65       33.38     11.23 o
   7  18   1        5.89       12.42     10.91 o
   8  18   1       32.28       36.99     11.74 o
   9  18   1       47.47       54.17     11.01 o
  10  18   1       10.71       20.05     11.14 o
  -8  19   1       10.23       11.64      9.02 o
  -7  19   1        0.43        0.59      7.07 o
  -6  19   1        0.02        4.78      7.51 o
  -5  19   1       12.51       10.11      6.90 o
  -4  19   1       13.06       11.85      6.98 o
  -3  19   1        7.59        6.22      6.33 o
  -2  19   1        0.92       -0.08      6.07 o
  -1  19   1       47.45       52.57      5.96 o
   0  19   1       19.23       21.30      6.16 o
   1  19   1        3.97        7.59      7.80 o
   2  19   1       10.40       15.21     11.53 o
   3  19   1        0.26        6.43     10.16 o
   4  19   1        2.37       12.81     10.09 o
   5  19   1        6.39        4.90     10.47 o
   6  19   1        8.53        9.29     11.36 o
   7  19   1       23.97       22.74     10.64 o
   8  19   1       17.40       23.16     12.40 o
  -5  20   1        0.14        2.68      6.72 o
  -4  20   1       37.47       34.92      7.39 o
  -3  20   1        0.05        0.35      6.21 o
  -2  20   1       23.80       36.06      7.17 o
  -1  20   1        2.39       10.17      7.98 o
   0  20   1        1.35        3.76      6.22 o
   1  20   1        3.21        4.36      8.14 o
   2  20   1        0.25        9.46      9.76 o
   3  20   1        0.05        6.44     10.43 o
   4  20   1        1.57       11.20     11.45 o
   5  20   1       13.36       15.29      9.54 o
   0   0   2     8395.79     7798.20     66.02 o
   0   1   2      598.85      538.31      3.05 o
   1   1   2      207.35      214.85      1.99 o
  -1   2   2      223.53      258.05      2.64 o
   0   2   2      169.45      140.40      2.41 o
   1   2   2      991.75      977.69      4.94 o
   2   2   2       32.90       33.49      2.35 o
  -2   3   2      142.01      103.55      1.81 o
  -1   3   2       75.25       74.25      1.92 o
   0   3   2     1565.03     1464.92      6.95 o
   1   3   2      946.18      929.97      7.07 o
   2   3   2      558.39      532.73      6.06 o
   3   3   2       18.25       19.00      2.24 o
  -3   4   2       19.51       16.42      2.32 o
  -2   4   2     4056.81     3734.62     15.90 o
  -1   4   2     3236.59     3179.55     18.83 o
   0   4   2       38.18       35.51      2.22 o
   1   4   2       17.09       25.83      2.83 o
   2   4   2      299.10      306.37      3.83 o
   3   4   2      125.61      118.49      2.54 o
   4   4   2      821.40      819.03      8.19 o
  -4   5   2       77.14       71.97      5.01 o
  -3   5   2       73.57       79.51      3.04 o
  -2   5   2     2148.18     2104.67      8.50 o
  -1   5   2      170.54      168.46      2.10 o
   0   5   2      349.31      365.51      3.32 o
   1   5   2      564.26      545.20      3.24 o
   2   5   2      225.06      212.18      3.65 o
   3   5   2      100.28      112.44      2.92 o
   4   5   2       59.98       49.66      2.60 o
   5   5   2       52.92       56.93      2.84 o
  -5   6   2       44.42       39.70      5.26 o
  -4   6   2       63.04       71.04      4.79 o
  -3   6   2      290.40      296.22      4.30 o
  -2   6   2      190.22      157.71      3.66 o
  -1   6   2      711.74      699.10     11.58 o
   0   6   2     1118.25     1076.65      5.59 o
   1   6   2       27.69       26.15      2.15 o
   2   6   2      312.07      299.21      4.38 o
   3   6   2     1127.93     1183.04     11.44 o
   4   6   2      135.99      129.83      3.41 o
   5   6   2      381.71      368.85      7.85 o
   6   6   2        8.03       16.78      5.38 o
  -6   7   2      131.49      132.87      4.21 o
  -5   7   2      451.78      503.33     11.67 o
  -4   7   2      993.07     1118.00      8.22 o
  -3   7   2      106.99       95.11      3.85 o
  -2   7   2        8.24       14.32      3.47 o
  -1   7   2      508.98      544.32      5.35 o
   0   7   2     1220.61     1238.45      8.29 o
   1   7   2       22.25       19.85      2.71 o
   2   7   2      189.79      199.69      2.98 o
   3   7   2      219.65      218.56      3.09 o
   4   7   2        6.55        7.05      3.07 o
   5   7   2       96.36      113.01      3.83 o
   6   7   2      516.90      567.99     11.95 o
   7   7   2       31.24       34.49      5.90 o
  -7   8   2        0.02        2.35      2.23 o
  -6   8   2      460.13      457.41      8.52 o
  -5   8   2        0.38       -0.01      4.50 o
  -4   8   2      130.35      129.06      4.16 o
  -3   8   2      171.56      189.65      4.39 o
  -2   8   2      506.02      514.99      7.55 o
  -1   8   2     1776.70     1810.23      8.72 o
   0   8   2      140.28      145.90      4.16 o
   1   8   2      320.65      320.78      5.02 o
   2   8   2      214.05      179.23      3.94 o
   3   8   2       83.72       94.51      2.98 o
   4   8   2      423.68      396.87     20.41 o
   5   8   2      246.22      222.46      8.70 o
   6   8   2      215.87      192.79      7.06 o
   7   8   2       98.09      113.11      6.77 o
   8   8   2       15.46       21.81      6.81 o
  -8   9   2       15.07       16.36      2.77 o
  -7   9   2       50.26       46.10      6.10 o
  -6   9   2       20.25       21.66      6.12 o
  -5   9   2       11.16       11.77      5.10 o
  -4   9   2       61.00       58.10      4.11 o
  -3   9   2      101.05       87.47      4.12 o
  -2   9   2        9.24        8.11      3.93 o
  -1   9   2       28.63       28.17      2.55 o
   0   9   2       81.16       88.37      3.28 o
   1   9   2      239.84      250.57      4.88 o
   2   9   2       14.20       12.72      4.08 o
   3   9   2      211.48      221.47      8.72 o
   4   9   2      432.78      419.60     13.31 o
   5   9   2       54.27       68.30      9.76 o
   6   9   2        0.82       -2.62      7.62 o
   7   9   2        0.26        0.60      6.37 o
   8   9   2       27.21       33.76      6.86 o
   9   9   2       46.14       55.44      7.33 o
  -9  10   2       36.56       36.86      7.13 o
  -8  10   2       64.81       71.02      7.53 o
  -7  10   2       30.40       28.05      6.78 o
  -6  10   2       84.71       69.29      4.47 o
  -5  10   2      121.29      111.22      4.69 o
  -4  10   2      619.49      594.54      6.51 o
  -3  10   2      524.22      538.71      6.25 o
  -2  10   2        8.99        9.98      1.74 o
  -1  10   2      407.94      399.63      7.06 o
   0  10   2     1503.45     1415.03     15.27 o
   1  10   2      142.13      140.82      4.70 o
   2  10   2        2.87        4.40      4.38 o
   3  10   2      385.59      382.44      9.88 o
   4  10   2       17.43       16.16      2.42 o
   5  10   2       66.30       76.05      8.95 o
   6  10   2       29.54       30.04      8.34 o
   7  10   2       37.71       27.07      7.49 o
   8  10   2        1.49        5.60      7.00 o
   9  10   2       64.95       74.99      7.68 o
  10  10   2       37.07       42.27      7.83 o
 -10  11   2       49.08       46.50      7.41 o
  -9  11   2       19.17       23.69      7.21 o
  -8  11   2       14.16       15.74      6.56 o
  -7  11   2       11.24        7.37      7.09 o
  -6  11   2       31.74       44.34      5.82 o
  -5  11   2      320.05      322.74      6.02 o
  -4  11   2       46.99       55.39      4.48 o
  -3  11   2        0.01       -0.49      4.19 o
  -2  11   2        0.34        1.54      2.09 o
  -1  11   2      410.90      364.98      9.71 o
   0  11   2        8.42        9.25      3.96 o
   1  11   2       19.26       17.03      4.08 o
   2  11   2        3.05        4.24      4.80 o
   3  11   2      355.51      354.86     10.44 o
   4  11   2       23.63       25.48      2.96 o
   5  11   2       57.75       57.91     12.99 o
   6  11   2        0.25        1.64      7.30 o
   7  11   2      126.21      123.03     10.43 o
   8  11   2      257.74      258.50      8.72 o
   9  11   2        4.67        7.64      7.23 o
  10  11   2       21.43       28.04      7.60 o
  11  11   2      137.84      143.70      8.73 o
 -11  12   2      110.84       94.64      9.27 o
 -10  12   2        1.49        6.95      7.08 o
  -9  12   2       18.32       14.18      7.16 o
  -8  12   2       46.22       47.30      7.74 o
  -7  12   2        0.32        0.18      7.03 o
  -6  12   2       61.72       71.73      5.13 o
  -5  12   2       77.71       73.21      5.11 o
  -4  12   2        9.79       12.09      4.51 o
  -3  12   2        1.60        1.88      4.47 o
  -2  12   2      676.19      706.79      7.79 o
  -1  12   2      696.06      657.15      7.40 o
   0  12   2       18.48       25.86      4.36 o
   1  12   2       99.55       98.09      4.71 o
   2  12   2      107.61       97.88      7.19 o
   3  12   2       37.81       37.79      8.38 o
   4  12   2       20.60       25.31      7.84 o
   5  12   2      295.64      286.70     10.52 o
   6  12   2       67.05       58.98      8.65 o
   7  12   2        5.48       13.03      9.28 o
   8  12   2       74.15       74.67      8.41 o
   9  12   2       91.33       95.88      8.28 o
  10  12   2      100.92      115.16      7.94 o
  11  12   2       13.17       17.57      7.77 o
  12  12   2      107.69      111.39      8.20 o
 -12  13   2        4.53        6.98      7.87 o
 -11  13   2       37.49       44.20      7.55 o
 -10  13   2       68.72       74.38      8.22 o
  -9  13   2       42.28       46.32      7.78 o
  -8  13   2        3.94       12.86      7.15 o
  -7  13   2       82.69       88.04      5.96 o
  -6  13   2      434.57      449.49      7.04 o
  -5  13   2      340.58      332.00      6.64 o
  -4  13   2      427.03      432.26      7.04 o
  -3  13   2      197.48      197.35      5.76 o
  -2  13   2      199.37      199.45      5.91 o
  -1  13   2      286.90      254.64      6.09 o
   0  13   2      162.74      162.84      5.60 o
   1  13   2        0.50        2.93      4.23 o
   2  13   2        7.40        5.10      5.74 o
   3  13   2       79.79       83.29      9.95 o
   4  13   2       16.23       21.53      8.51 o
   5  13   2      252.95      231.74     13.37 o
   6  13   2       18.76       20.80      9.08 o
   7  13   2       39.26       42.58      9.01 o
   8  13   2        3.60        3.86      7.84 o
   9  13   2       29.90       31.97      7.40 o
  10  13   2       88.58       83.25      8.76 o
  11  13   2        2.85       11.04      7.68 o
  12  13   2       87.72       87.85      7.90 o
  13  13   2       53.18       48.53     11.86 o
 -13  14   2        5.06       -0.11     11.50 o
 -12  14   2       21.13       19.31     10.23 o
 -11  14   2      129.94      128.99     11.57 o
 -10  14   2       39.28       49.02      7.12 o
  -9  14   2       56.71       73.94      7.95 o
  -8  14   2        8.72       11.73      5.84 o
  -7  14   2      103.98       90.91      5.70 o
  -6  14   2        0.08       -1.10      4.72 o
  -5  14   2       39.10       41.39      4.87 o
  -4  14   2       17.87       15.49      4.97 o
  -3  14   2       19.89       19.00      4.78 o
  -2  14   2       15.01       15.78      4.73 o
  -1  14   2        0.04        2.44      4.71 o
   0  14   2      105.15      101.20      5.69 o
   1  14   2      103.48      116.19      5.74 o
   2  14   2        9.91       12.38      5.71 o
   3  14   2       11.53       13.94      8.35 o
   4  14   2       57.07       71.30      9.28 o
   5  14   2        9.37        9.84     10.27 o
   6  14   2       21.55       15.33      9.85 o
   7  14   2        1.49        3.44      9.08 o
   8  14   2       14.20       23.66     11.00 o
   9  14   2        7.16       12.69      7.09 o
  10  14   2      294.30      301.66     10.38 o
  11  14   2       14.04       25.89      8.38 o
  12  14   2       16.57       19.32      7.93 o
  13  14   2        0.26        0.32     10.82 o
  14  14   2       24.21       26.05     10.56 o
 -13  15   2       13.24       13.82      9.80 o
 -12  15   2       45.43       64.15     23.38 o
 -11  15   2       39.11       35.01     10.04 o
 -10  15   2       40.04       55.16      9.55 o
  -9  15   2       61.05       55.59      8.87 o
  -8  15   2       38.68       32.81      7.06 o
  -7  15   2       37.57       36.58      5.92 o
  -6  15   2       22.89       17.86      4.89 o
  -5  15   2      118.34      124.88      5.75 o
  -4  15   2        4.97        7.91      4.88 o
  -3  15   2        5.01        5.33      4.85 o
  -2  15   2       67.69       66.18      5.35 o
  -1  15   2      139.46      140.01      5.78 o
   0  15   2       37.06       35.23      5.19 o
   1  15   2       14.17       13.64      5.32 o
   2  15   2       17.21       15.55      8.26 o
   3  15   2        9.05        6.03      8.61 o
   4  15   2       86.55       83.20     12.87 o
   5  15   2       24.38       21.25      9.11 o
   6  15   2       81.31       84.14     10.63 o
   7  15   2       99.60      106.53     12.09 o
   8  15   2       43.02       37.47      9.92 o
   9  15   2       58.23       59.23      8.29 o
  10  15   2       23.97       29.83      8.44 o
  11  15   2        1.15        3.41      7.54 o
  12  15   2        0.61       12.67     11.63 o
  13  15   2       39.31       47.81     12.50 o
 -12  16   2        2.25        2.15     10.50 o
 -11  16   2        1.01        1.11      9.11 o
 -10  16   2        0.32        2.69     10.44 o
  -9  16   2        1.88        2.64      8.89 o
  -8  16   2       76.53       64.22      9.65 o
  -7  16   2        1.78        1.27      6.48 o
  -6  16   2       17.13       17.21      5.94 o
  -5  16   2        5.60       11.01      5.00 o
  -4  16   2       33.04       27.21      5.04 o
  -3  16   2        1.11        6.31      5.28 o
  -2  16   2        7.18        8.63      4.78 o
  -1  16   2        2.83        5.50      5.02 o
   0  16   2        0.21       -0.09      4.94 o
   1  16   2        0.57        5.41      5.60 o
   2  16   2       39.65       38.30      8.77 o
   3  16   2       13.33       11.38      8.90 o
   4  16   2       95.29       94.59     11.00 o
   5  16   2        0.03        0.84      8.83 o
   6  16   2        1.45       10.79      9.39 o
   7  16   2        0.03        2.84      8.28 o
   8  16   2       34.83       26.69     10.63 o
   9  16   2        0.13        0.83      7.99 o
  10  16   2       24.85       32.63      8.39 o
  11  16   2       48.30       49.43      9.00 o
  12  16   2        8.75       12.84     10.77 o
 -11  17   2        1.18        3.33      8.92 o
 -10  17   2        0.05       -3.68     11.27 o
  -9  17   2        2.89        3.04      9.45 o
  -8  17   2       79.49       64.53      9.81 o
  -7  17   2       14.94       23.84      8.40 o
  -6  17   2       17.55       17.68      7.30 o
  -5  17   2       41.12       35.53      5.81 o
  -4  17   2        0.00        5.79      5.35 o
  -3  17   2       38.44       41.17      5.68 o
  -2  17   2       38.24       42.26      5.72 o
  -1  17   2        0.00       -0.05      5.23 o
   0  17   2        7.60        5.80      6.13 o
   1  17   2        4.29       10.64      7.85 o
   2  17   2        0.13        8.53      7.60 o
   3  17   2        6.69       13.79      8.09 o
   4  17   2       11.14        9.70      9.43 o
   5  17   2       19.51       20.35     10.07 o
   6  17   2        2.31        1.75     11.18 o
   7  17   2        5.35       10.75     10.06 o
   8  17   2        0.16       -1.74     11.30 o
   9  17   2       20.83       14.74     12.26 o
  10  17   2       38.28       44.47      9.63 o
  11  17   2       14.21       21.23     10.31 o
  -9  18   2       19.06       15.14     10.22 o
  -8  18   2        5.40        4.97      9.34 o
  -7  18   2       16.68       15.45      8.48 o
  -6  18   2       15.00       15.51      9.75 o
  -5  18   2        1.68        4.84      7.67 o
  -4  18   2       18.02       16.90      6.22 o
  -3  18   2       19.59       20.25      5.17 o
  -2  18   2      115.73      116.00      7.51 o
  -1  18   2       15.54       13.67      6.90 o
   0  18   2        5.51        5.54      6.43 o
   1  18   2        6.31        8.41      7.18 o
   2  18   2       19.86       38.83      9.76 o
   3  18   2       18.21       21.40      8.97 o
   4  18   2      114.21      102.75      9.81 o
   5  18   2        0.00       -0.56     11.15 o
   6  18   2       20.18       17.83     12.07 o
   7  18   2        0.27        2.42      9.86 o
   8  18   2        4.96        2.98      9.57 o
   9  18   2        2.82        8.11      8.95 o
  -7  19   2       16.45        9.17      9.01 o
  -6  19   2        7.64        6.62      8.97 o
  -5  19   2        5.72       13.44      9.29 o
  -4  19   2       10.64       15.21      7.37 o
  -3  19   2        4.98        9.24      8.15 o
  -2  19   2       11.12       16.35      7.49 o
  -1  19   2        3.91        2.23      7.51 o
   0  19   2        5.84       10.97      8.16 o
   1  19   2        2.73        9.16      8.05 o
   2  19   2        0.09        3.35      7.70 o
   3  19   2        9.75       17.54      9.74 o
   4  19   2        0.53       13.49      8.93 o
   5  19   2        2.48       13.65     11.39 o
   6  19   2       15.18       17.31     10.95 o
   7  19   2       30.80       34.71      9.65 o
  -3  20   2        3.50        5.44      7.70 o
  -2  20   2        0.20       -1.79      8.19 o
  -1  20   2        4.40       11.42      8.07 o
   0  20   2        0.93        4.12      9.13 o
   1  20   2        7.21        9.27      8.54 o
   2  20   2       19.83       19.24     12.09 o
   3  20   2        1.61        6.04      8.02 o
   0   1   3      829.89      888.55      8.08 o
   1   1   3      139.90      152.27      4.56 o
  -1   2   3     2740.62     3111.21      7.95 o
   0   2   3        0.94        4.51      2.44 o
   1   2   3     2967.32     3071.69     14.05 o
   2   2   3     2628.15     2917.47     12.88 o
  -2   3   3     1119.07     1226.62      6.64 o
  -1   3   3     1230.86     1228.39      5.05 o
   0   3   3      506.15      574.77      4.62 o
   1   3   3      226.65      232.57      3.55 o
   2   3   3     2243.34     2301.29     11.92 o
   3   3   3       34.97       45.07      2.79 o
  -3   4   3     1470.49     1673.10      7.55 o
  -2   4   3      227.83      221.87      2.48 o
  -1   4   3       37.49       38.14      2.03 o
   0   4   3      343.60      341.03      3.03 o
   1   4   3       30.72       24.06      3.49 o
   2   4   3      399.13      416.99      4.63 o
   3   4   3     2081.95     2159.80     26.20 o
   4   4   3      829.31      822.45      6.83 o
  -4   5   3      609.65      632.15      3.26 o
  -3   5   3      302.16      289.62      3.63 o
  -2   5   3        1.50        1.75      2.15 o
  -1   5   3      712.49      739.29      5.95 o
   0   5   3     6830.58     7267.35     45.27 o
   1   5   3     1626.02     1659.14      9.70 o
   2   5   3      398.89      420.42     14.85 o
   3   5   3     1212.35     1176.74     12.27 o
   4   5   3     4459.23     4599.33     34.65 o
   5   5   3        5.47        2.65      2.20 o
  -5   6   3        1.00        0.98      1.83 o
  -4   6   3       85.36       91.79      3.05 o
  -3   6   3     1403.34     1476.88      7.91 o
  -2   6   3      230.64      250.48      3.91 o
  -1   6   3       29.46       26.55      2.30 o
   0   6   3       29.71       28.62      2.60 o
   1   6   3     1386.24     1490.68     17.69 o
   2   6   3        3.97        8.30      3.96 o
   3   6   3      222.68      253.38      6.81 o
   4   6   3      543.02      512.80      7.80 o
   5   6   3      900.60      896.99     19.52 o
   6   6   3      105.53       96.09      3.63 o
  -6   7   3      186.40      192.54      4.27 o
  -5   7   3       12.32       12.07      2.14 o
  -4   7   3      116.08       94.96      3.64 o
  -3   7   3     1282.57     1215.77     10.92 o
  -2   7   3     2299.77     2361.37     10.27 o
  -1   7   3       42.13       44.27      2.33 o
   0   7   3      910.23     1039.42      7.09 o
   1   7   3        5.28        9.87      2.34 o
   2   7   3      118.13      128.97      5.28 o
   3   7   3      137.21      135.93      8.13 o
   4   7   3     1207.18     1322.97     17.99 o
   5   7   3       56.03       48.69      3.57 o
   6   7   3      419.37      414.73      7.64 o
   7   7   3      419.50      405.23      5.16 o
  -7   8   3        1.05        1.11      3.59 o
  -6   8   3       27.62       24.39      3.75 o
  -5   8   3       20.55       17.07      3.61 o
  -4   8   3        6.14        9.53      3.31 o
  -3   8   3      162.82      183.07      4.22 o
  -2   8   3      634.54      653.60      5.93 o
  -1   8   3      643.79      557.90      7.41 o
   0   8   3      374.85      357.26      5.56 o
   1   8   3       21.82       18.81      2.16 o
   2   8   3       35.75       35.47      2.52 o
   3   8   3      342.21      309.87      5.35 o
   4   8   3      685.71      619.59     33.48 o
   5   8   3       19.87       20.05      2.17 o
   6   8   3        0.62        0.58      2.14 o
   7   8   3      140.31      159.78      7.27 o
   8   8   3        5.28       12.98      6.64 o
  -8   9   3      235.57      251.85      5.63 o
  -7   9   3        6.77        6.47      4.03 o
  -6   9   3      301.29      319.29      5.87 o
  -5   9   3       90.20       80.72      4.34 o
  -4   9   3      795.60      812.38      8.39 o
  -3   9   3      761.65      717.88      9.39 o
  -2   9   3      116.86      122.02      4.21 o
  -1   9   3       47.63       41.34      2.66 o
   0   9   3      527.84      531.19      5.12 o
   1   9   3      486.14      477.80     10.85 o
   2   9   3       41.59       30.59      2.94 o
   3   9   3       11.18       12.88      2.34 o
   4   9   3       53.61       56.14      4.24 o
   5   9   3      287.03      279.64      9.07 o
   6   9   3       10.12       13.56      6.84 o
   7   9   3      295.03      281.60      8.35 o
   8   9   3      675.91      673.49     11.00 o
   9   9   3      235.69      228.33     12.69 o
  -9  10   3      200.77      211.40      8.95 o
  -8  10   3      121.27      129.77      8.34 o
  -7  10   3      483.63      462.23      7.08 o
  -6  10   3      148.33      157.29      5.33 o
  -5  10   3       26.13       24.31      4.08 o
  -4  10   3        2.47        8.31      3.81 o
  -3  10   3      485.71      463.38      6.00 o
  -2  10   3      272.57      272.08      5.17 o
  -1  10   3       50.10       45.20      2.21 o
   0  10   3      204.80      200.00      5.10 o
   1  10   3       73.59       69.80      3.49 o
   2  10   3       15.40       16.23      2.88 o
   3  10   3       32.34       40.93      3.62 o
   4  10   3        0.80        3.12      7.19 o
   5  10   3      817.11      853.05     14.90 o
   6  10   3       44.63       50.56      7.50 o
   7  10   3       90.17      103.35      7.52 o
   8  10   3       30.96       41.68      7.23 o
   9  10   3      142.23      133.97      7.94 o
  10  10   3      150.40      169.26      9.87 o
 -10  11   3      299.90      294.58     10.13 o
  -9  11   3      357.93      337.47     12.61 o
  -8  11   3      223.58      233.59      9.63 o
  -7  11   3       16.38       12.42      4.74 o
  -6  11   3       11.10        8.84      4.56 o
  -5  11   3        3.13        3.51      4.05 o
  -4  11   3        9.93       18.89      4.45 o
  -3  11   3        0.02        4.06      4.06 o
  -2  11   3        0.38        1.64      4.23 o
  -1  11   3      112.79      112.94      4.69 o
   0  11   3      390.67      386.59      5.82 o
   1  11   3      297.84      315.80      6.32 o
   2  11   3      786.52      802.14      8.82 o
   3  11   3        0.40        4.11      3.83 o
   4  11   3     1034.59     1036.50     12.94 o
   5  11   3      400.24      391.28     11.68 o
   6  11   3       88.63      101.92      7.78 o
   7  11   3      142.78      149.67      7.89 o
   8  11   3      219.45      233.03      9.12 o
   9  11   3       36.61       47.19      8.57 o
  10  11   3      436.30      469.10     11.33 o
  11  11   3        0.41       -0.87      8.10 o
 -11  12   3        0.47        0.70      7.19 o
 -10  12   3       16.61       14.37      7.98 o
  -9  12   3       50.89       54.41      8.36 o
  -8  12   3       21.24       26.34      8.16 o
  -7  12   3       80.58       78.64      7.56 o
  -6  12   3       23.22       29.00      5.17 o
  -5  12   3      193.57      200.91      5.64 o
  -4  12   3        5.78        9.01      4.76 o
  -3  12   3      182.52      181.90      5.37 o
  -2  12   3        0.33        6.19      4.42 o
  -1  12   3      617.25      667.17     10.46 o
   0  12   3       11.32       10.17      4.53 o
   1  12   3      713.10      712.88      6.98 o
   2  12   3      499.05      470.38      6.70 o
   3  12   3      260.36      241.29      9.03 o
   4  12   3      119.58      120.70      8.79 o
   5  12   3      596.86      558.18     13.59 o
   6  12   3      285.61      307.22     11.75 o
   7  12   3        0.11        7.09      8.26 o
   8  12   3       13.80       15.97      7.86 o
   9  12   3       23.84       19.32      6.80 o
  10  12   3       32.06       37.60      7.61 o
  11  12   3       13.99       18.96      8.50 o
  12  12   3       21.99       23.14      8.34 o
 -12  13   3       54.35       49.66      8.86 o
 -11  13   3       27.95       21.42      8.06 o
 -10  13   3        0.32       -2.27      7.79 o
  -9  13   3       73.54       73.55      8.80 o
  -8  13   3      520.36      529.06     11.36 o
  -7  13   3       68.21       75.67      8.02 o
  -6  13   3      111.95      112.74      5.47 o
  -5  13   3      238.25      237.93      5.97 o
  -4  13   3      576.33      582.89      7.56 o
  -3  13   3      123.05      111.89      5.46 o
  -2  13   3      549.79      504.32      7.30 o
  -1  13   3      480.07      493.57      7.08 o
   0  13   3      889.00      862.08      8.51 o
   1  13   3       90.87       91.84      5.68 o
   2  13   3      266.88      231.01      8.82 o
   3  13   3       79.02       73.87      8.19 o
   4  13   3       39.15       42.12      7.73 o
   5  13   3       34.60       42.68      9.93 o
   6  13   3       39.57       33.95      8.90 o
   7  13   3        4.82        6.95      8.13 o
   8  13   3       10.93       13.20      8.16 o
   9  13   3       22.02       29.78      7.71 o
  10  13   3       27.22       35.91      8.18 o
  11  13   3        1.04        5.04      6.91 o
  12  13   3        9.46       12.21      8.03 o
  13  13   3        4.89        8.22      7.53 o
 -13  14   3       40.63       30.23     10.24 o
 -12  14   3       25.14       17.32      8.06 o
 -11  14   3        0.54        1.81      7.83 o
 -10  14   3       21.17       19.63      8.57 o
  -9  14   3       12.98       16.03      7.83 o
  -8  14   3        0.96       13.07      7.22 o
  -7  14   3      347.83      376.86     13.80 o
  -6  14   3        5.84        9.18      5.86 o
  -5  14   3       63.32       66.61      5.27 o
  -4  14   3      119.73      119.76      5.73 o
  -3  14   3      221.16      181.62      6.14 o
  -2  14   3       12.73       14.55      4.70 o
  -1  14   3       48.25       56.70      5.06 o
   0  14   3      160.29      155.57      5.68 o
   1  14   3       94.69       95.74      7.18 o
   2  14   3       56.79       55.55      7.81 o
   3  14   3      114.48      108.19      8.10 o
   4  14   3       74.33       77.65      9.26 o
   5  14   3       96.80      100.89      8.62 o
   6  14   3      171.24      160.07     12.77 o
   7  14   3      224.10      206.38      9.47 o
   8  14   3        1.61        1.55      8.84 o
   9  14   3       65.94       65.40      8.36 o
  10  14   3        0.55        9.08      8.21 o
  11  14   3       17.21       17.90      7.90 o
  12  14   3       37.56       51.47      8.15 o
  13  14   3       51.21       55.74      8.65 o
 -12  15   3        0.07       -4.15     11.69 o
 -11  15   3       44.75       43.96     11.07 o
 -10  15   3        0.04        5.82      7.44 o
  -9  15   3       45.16       60.25      7.89 o
  -8  15   3       37.21       48.61      7.24 o
  -7  15   3      177.56      177.38      8.89 o
  -6  15   3       74.79       78.83      6.33 o
  -5  15   3        7.35        8.25      6.18 o
  -4  15   3        0.60        3.25      4.90 o
  -3  15   3       58.90       59.14      5.42 o
  -2  15   3       54.97       50.50      5.14 o
  -1  15   3       25.87       25.20      6.15 o
   0  15   3       20.15       23.37      6.80 o
   1  15   3        2.65        0.26      6.94 o
   2  15   3       15.73       15.23      7.80 o
   3  15   3        0.41        5.38      8.29 o
   4  15   3      192.00      204.85      9.29 o
   5  15   3       31.58       34.63      7.48 o
   6  15   3       16.00       11.43     10.45 o
   7  15   3       17.18       19.33     11.21 o
   8  15   3      183.00      180.29      9.33 o
   9  15   3       18.49       24.50      8.19 o
  10  15   3       54.31       59.12      8.53 o
  11  15   3        9.76       17.68      8.40 o
  12  15   3      163.47      150.27      9.29 o
 -11  16   3       27.97       28.22      9.73 o
 -10  16   3       52.35       65.99     16.85 o
  -9  16   3        6.69       16.29      8.79 o
  -8  16   3        0.03        3.01      7.56 o
  -7  16   3       24.34       30.70      7.04 o
  -6  16   3        0.98        3.04      6.50 o
  -5  16   3       45.63       48.06      6.61 o
  -4  16   3        0.01        3.40      5.25 o
  -3  16   3        1.88        4.14      6.13 o
  -2  16   3      131.67      128.35      7.14 o
  -1  16   3       26.67       16.85      6.04 o
   0  16   3       73.26       88.34      7.05 o
   1  16   3      123.82      125.58      9.04 o
   2  16   3        1.23        3.19      6.75 o
   3  16   3       33.17       36.60      8.54 o
   4  16   3       20.26       28.67      8.71 o
   5  16   3       99.47       86.86      8.35 o
   6  16   3       10.98       21.50      7.97 o
   7  16   3       70.43       62.99      9.80 o
   8  16   3       32.14       37.41      8.80 o
   9  16   3       60.28       72.20      9.88 o
  10  16   3        6.93       16.25      9.11 o
  11  16   3       12.17       22.52      9.76 o
 -10  17   3       59.33       58.89     10.14 o
  -9  17   3       12.43        5.82      9.84 o
  -8  17   3       68.41       80.01     13.59 o
  -7  17   3       14.47       24.50     15.54 o
  -6  17   3       13.39       14.75     11.20 o
  -5  17   3        7.18       13.29      7.96 o
  -4  17   3       17.41       21.75      8.35 o
  -3  17   3        8.67        8.28      6.14 o
  -2  17   3        0.11        2.96      6.84 o
  -1  17   3        0.07        1.36      6.86 o
   0  17   3       15.16       19.52      8.22 o
   1  17   3       14.44       15.22      7.69 o
   2  17   3       36.46       44.43      8.21 o
   3  17   3        4.25       13.43      8.37 o
   4  17   3       11.38       24.99      8.60 o
   5  17   3       37.47       50.73      8.79 o
   6  17   3       10.82       25.08      8.84 o
   7  17   3       32.38       36.68      8.33 o
   8  17   3        0.33        6.24      8.33 o
   9  17   3        0.19        3.43      7.91 o
  10  17   3        2.76        3.52      8.32 o
  -8  18   3        4.17       14.50     16.86 o
  -7  18   3        5.50       12.81     16.30 o
  -6  18   3       16.94       30.75     16.54 o
  -5  18   3      297.82      295.73     18.25 o
  -4  18   3        0.93        6.15      8.04 o
  -3  18   3       12.49        7.81      8.32 o
  -2  18   3        6.56       10.56      6.80 o
  -1  18   3      139.27      129.07      7.32 o
   0  18   3        0.13        4.84      8.17 o
   1  18   3       15.92       11.55      8.20 o
   2  18   3       37.35       45.77      9.16 o
   3  18   3      151.56      162.24     10.91 o
   4  18   3       96.11      101.13     10.40 o
   5  18   3       28.46       41.02      9.09 o
   6  18   3       31.11       39.87      9.52 o
   7  18   3       20.79       26.89      9.43 o
   8  18   3        0.30        8.40     10.35 o
  -5  19   3       36.38       33.20     16.60 o
  -4  19   3       89.69       96.76     16.18 o
  -3  19   3        6.47       15.26     10.07 o
  -2  19   3       16.17       16.91      8.61 o
  -1  19   3       49.25       56.56      7.53 o
   0  19   3       75.59       76.32      9.07 o
   1  19   3       27.39       33.00      9.43 o
   2  19   3        9.47       17.30      9.91 o
   3  19   3        0.03        8.09      9.05 o
   4  19   3       40.80       50.76     10.96 o
   5  19   3        4.18       14.54      9.36 o
   0   0   4      322.18      334.57     13.00 o
   0   1   4      888.71      950.49      8.05 o
   1   1   4      250.01      255.13      4.67 o
  -1   2   4     1545.54     1589.16     18.54 o
   0   2   4       81.29       90.47      3.47 o
   1   2   4     2099.81     2235.22     17.54 o
   2   2   4        0.02        1.81      2.39 o
  -2   3   4       23.60       22.11      2.45 o
  -1   3   4       39.21       38.16      3.04 o
   0   3   4      801.92      860.60      6.89 o
   1   3   4      168.55      174.34      2.90 o
   2   3   4      210.04      187.46      3.47 o
   3   3   4      133.56      131.92      4.82 o
  -3   4   4        2.65        3.14      4.20 o
  -2   4   4       92.27       84.58      4.12 o
  -1   4   4      124.37      156.99      2.77 o
   0   4   4       72.41       77.93      2.65 o
   1   4   4      169.58      172.00      3.80 o
   2   4   4       16.16       17.98      3.66 o
   3   4   4       27.27       34.70      4.34 o
   4   4   4       14.32       19.21      4.06 o
  -4   5   4        1.54        2.01      3.12 o
  -3   5   4       22.71       20.38      1.72 o
  -2   5   4     1160.93     1251.57      9.07 o
  -1   5   4      118.51      122.92      2.51 o
   0   5   4       13.74       20.44      2.28 o
   1   5   4       37.46       31.24      3.81 o
   2   5   4      837.18      886.56      9.56 o
   3   5   4       75.03       93.35      6.31 o
   4   5   4      360.92      353.65      6.90 o
   5   5   4      172.44      170.22      3.99 o
  -5   6   4      502.10      504.50      7.56 o
  -4   6   4      352.49      357.64      7.64 o
  -3   6   4      129.08      138.04      2.72 o
  -2   6   4        1.08        2.70      1.99 o
  -1   6   4       71.76       83.67      2.71 o
   0   6   4        2.30        4.79      2.25 o
   1   6   4     1085.25     1068.89     11.24 o
   2   6   4        3.19        2.68      5.62 o
   3   6   4        0.16        2.71      5.43 o
   4   6   4       35.74       30.78      5.66 o
   5   6   4     1699.18     1750.73     19.86 o
   6   6   4       15.44       16.17      3.00 o
  -6   7   4      573.56      614.22      8.47 o
  -5   7   4        0.43        1.87      1.48 o
  -4   7   4      454.18      486.96      5.39 o
  -3   7   4       68.64       82.67      3.32 o
  -2   7   4      652.75      689.39      5.83 o
  -1   7   4       34.72       29.57      2.68 o
   0   7   4      460.89      468.04      4.17 o
   1   7   4       35.01       41.45      3.67 o
   2   7   4     1365.64     1480.66     12.34 o
   3   7   4       74.26      101.86      6.48 o
   4   7   4      309.64      346.76      9.65 o
   5   7   4      132.61      122.01      6.12 o
   6   7   4      140.82      157.69      6.42 o
   7   7   4       82.38       88.43      6.35 o
  -7   8   4       49.94       49.84      6.13 o
  -6   8   4        0.00        5.06      5.10 o
  -5   8   4     1292.82     1251.02     12.52 o
  -4   8   4       12.21       14.44      2.88 o
  -3   8   4       50.41       57.71      3.43 o
  -2   8   4        6.29        8.09      1.95 o
  -1   8   4      287.69      278.76      3.58 o
   0   8   4       31.76       39.35      2.56 o
   1   8   4      195.82      201.81      5.96 o
   2   8   4       15.23       13.50      4.32 o
   3   8   4        0.16        4.76      5.94 o
   4   8   4       10.15       10.48      4.90 o
   5   8   4        0.02        3.73      5.51 o
   6   8   4      424.96      415.87      8.08 o
   7   8   4       32.44       44.26      6.65 o
   8   8   4        4.74        6.78      5.61 o
  -8   9   4      268.76      260.25      8.10 o
  -7   9   4      247.52      241.61      7.26 o
  -6   9   4      652.35      672.78     10.30 o
  -5   9   4       64.95       67.07      3.76 o
  -4   9   4       86.91       88.78      3.84 o
  -3   9   4        8.84       12.92      3.42 o
  -2   9   4       12.59        8.80      3.56 o
  -1   9   4        9.84       11.22      2.27 o
   0   9   4       50.47       47.41      2.67 o
   1   9   4       15.56       14.99      2.27 o
   2   9   4        0.12        3.01      4.44 o
   3   9   4       11.36        9.25      6.37 o
   4   9   4       36.79       40.24      5.62 o
   5   9   4      139.56      139.33      7.04 o
   6   9   4       71.02       65.43      6.41 o
   7   9   4        4.73        8.92      6.09 o
   8   9   4       10.32       12.35      6.63 o
   9   9   4        5.91        2.66      5.63 o
  -9  10   4        0.01       -3.46      8.02 o
  -8  10   4      287.38      272.60      7.80 o
  -7  10   4      339.17      348.97      8.47 o
  -6  10   4        0.00        1.48      6.18 o
  -5  10   4      182.76      187.89      6.96 o
  -4  10   4      197.07      212.40      4.64 o
  -3  10   4       22.53       22.86      3.79 o
  -2  10   4        7.95        5.82      3.72 o
  -1  10   4        4.34        6.77      3.67 o
   0  10   4       25.84       26.33      2.89 o
   1  10   4       38.35       32.18      5.00 o
   2  10   4       15.94       23.10      4.73 o
   3  10   4       28.00       36.04      4.53 o
   4  10   4       51.80       59.29      6.69 o
   5  10   4       52.72       61.66      6.33 o
   6  10   4       77.07       91.21      7.04 o
   7  10   4      120.37      120.78      7.62 o
   8  10   4       33.02       33.61      6.82 o
   9  10   4       18.50       19.80      6.24 o
  10  10   4       20.94       23.40      8.36 o
 -10  11   4      154.11      162.05      9.29 o
  -9  11   4       84.56       81.98      7.98 o
  -8  11   4       50.17       58.62      7.99 o
  -7  11   4        0.16        8.64      6.51 o
  -6  11   4       56.58       66.82      6.47 o
  -5  11   4       24.07       26.51      5.64 o
  -4  11   4      343.89      338.16      5.49 o
  -3  11   4        0.90        3.05      3.78 o
  -2  11   4      138.23      137.01      4.48 o
  -1  11   4        6.47        7.69      3.87 o
   0  11   4        3.43        2.23      6.01 o
   1  11   4        1.38        0.65      4.80 o
   2  11   4        6.04        6.56      4.49 o
   3  11   4      250.73      260.44      7.67 o
   4  11   4      232.34      234.37      8.52 o
   5  11   4      102.18      105.13      6.82 o
   6  11   4       17.68       16.12      6.87 o
   7  11   4      179.78      189.78      8.49 o
   8  11   4      764.68      750.07     12.49 o
   9  11   4      157.24      151.80      7.13 o
  10  11   4      176.50      179.25     12.23 o
  11  11   4        1.46        5.26      8.06 o
 -11  12   4      123.79      121.97      8.70 o
 -10  12   4       28.35       19.50      7.19 o
  -9  12   4       94.94       85.76      7.94 o
  -8  12   4        1.40        5.79      6.50 o
  -7  12   4        0.00        6.46      6.41 o
  -6  12   4       25.81       35.68      6.76 o
  -5  12   4       12.70       17.39      5.63 o
  -4  12   4       16.32       19.46      5.04 o
  -3  12   4        0.35        1.22      3.91 o
  -2  12   4       10.16       10.97      3.89 o
  -1  12   4      324.33      291.15      7.64 o
   0  12   4       14.35       15.00      6.62 o
   1  12   4      123.43      120.11      5.99 o
   2  12   4        0.23        1.75      6.94 o
   3  12   4      620.71      627.72      9.87 o
   4  12   4        9.51        9.46      6.87 o
   5  12   4      800.52      780.91     10.69 o
   6  12   4       34.51       35.39      6.75 o
   7  12   4      159.44      176.12      7.95 o
   8  12   4        0.76       10.31      7.36 o
   9  12   4      407.54      425.91     10.00 o
  10  12   4       23.75       28.80      7.35 o
  11  12   4       54.25       47.30      7.84 o
  12  12   4        0.03        3.85      7.97 o
 -12  13   4       14.29       10.26      9.28 o
 -11  13   4       35.54       42.02      8.56 o
 -10  13   4       10.69       14.93      8.55 o
  -9  13   4        1.18        2.23      8.35 o
  -8  13   4       62.38       79.42     10.17 o
  -7  13   4       19.84       25.54      7.61 o
  -6  13   4       31.95       41.28      6.93 o
  -5  13   4       29.12       27.94      5.85 o
  -4  13   4      718.06      736.59      8.80 o
  -3  13   4       52.59       53.89      6.67 o
  -2  13   4      136.26      130.92      5.71 o
  -1  13   4        1.41        1.38      4.91 o
   0  13   4      221.91      215.55      8.07 o
   1  13   4        2.07        8.76      7.41 o
   2  13   4      596.79      574.59     11.27 o
   3  13   4       17.13       19.96      7.82 o
   4  13   4       52.58       62.00      7.46 o
   5  13   4       46.60       50.25      8.45 o
   6  13   4      112.22      120.79      8.38 o
   7  13   4       36.66       34.92      6.91 o
   8  13   4       15.23       18.26      6.81 o
   9  13   4        5.93        9.84      6.83 o
  10  13   4       81.90       67.90      7.91 o
  11  13   4        0.05        2.47      8.25 o
  12  13   4        3.92        6.01      9.33 o
  13  13   4       13.15       20.92      7.95 o
 -12  14   4        1.86       -1.65      8.41 o
 -11  14   4       40.42       39.16      9.27 o
 -10  14   4        5.52       11.02      8.53 o
  -9  14   4      220.92      231.19      9.41 o
  -8  14   4       36.38       41.09      7.21 o
  -7  14   4       18.54       23.68      7.67 o
  -6  14   4        1.38       11.29      7.55 o
  -5  14   4       62.92       62.70      7.95 o
  -4  14   4        8.15       18.17      6.57 o
  -3  14   4      245.12      247.81      8.14 o
  -2  14   4        9.99        8.98      5.22 o
  -1  14   4       15.87       11.63      5.04 o
   0  14   4        5.00        2.21      7.26 o
   1  14   4        2.73        7.63      7.53 o
   2  14   4       22.87       26.35      7.33 o
   3  14   4        2.24        2.85      8.08 o
   4  14   4       42.87       43.54      8.35 o
   5  14   4       30.36       32.38      8.89 o
   6  14   4       35.66       39.97      7.43 o
   7  14   4       79.45       81.42      7.82 o
   8  14   4       11.28       15.61      6.59 o
   9  14   4       53.07       76.65      7.54 o
  10  14   4        1.93        9.35      7.12 o
  11  14   4       73.87       71.92      8.52 o
  12  14   4        6.81        5.19      8.85 o
 -11  15   4        0.74        6.57      8.04 o
 -10  15   4      213.98      211.13      9.76 o
  -9  15   4       71.13       84.28      9.46 o
  -8  15   4       52.49       75.49     11.92 o
  -7  15   4       13.44       14.15     11.12 o
  -6  15   4       17.08       18.31      9.50 o
  -5  15   4        7.18       10.48      8.01 o
  -4  15   4      270.06      253.78      9.83 o
  -3  15   4        5.69        5.24      6.66 o
  -2  15   4        9.34        9.98      9.13 o
  -1  15   4        0.05       -0.14      6.10 o
   0  15   4       14.56       14.27      6.95 o
   1  15   4        0.00        1.55      6.15 o
   2  15   4      129.73      109.91      8.03 o
   3  15   4       54.60       61.44      8.62 o
   4  15   4       25.47       30.26      9.05 o
   5  15   4       12.01       24.34      8.73 o
   6  15   4        9.18       14.94      6.88 o
   7  15   4       29.28       36.84      7.63 o
   8  15   4       70.16       84.22      7.86 o
   9  15   4        4.52       11.37      6.95 o
  10  15   4       68.93       85.03      8.63 o
  11  15   4        6.43       14.09      8.26 o
 -10  16   4       16.29       27.99     12.34 o
  -9  16   4       39.84       62.47     11.69 o
  -8  16   4        8.89       11.21      9.74 o
  -7  16   4       32.11       31.19      9.49 o
  -6  16   4        1.80        6.08     10.94 o
  -5  16   4        6.64        6.71      8.74 o
  -4  16   4        5.02        7.27      7.31 o
  -3  16   4       77.11       67.67      9.15 o
  -2  16   4        3.52        9.07      8.89 o
  -1  16   4       84.84       97.59      9.38 o
   0  16   4        2.49        5.96      7.43 o
   1  16   4      197.24      171.65      9.65 o
   2  16   4        6.56       12.02      8.01 o
   3  16   4       14.61       19.76      7.79 o
   4  16   4       10.69       10.51      7.37 o
   5  16   4      116.49      118.92      9.40 o
   6  16   4        7.24       18.88      7.66 o
   7  16   4      147.78      154.66      8.75 o
   8  16   4        6.30       13.96      7.52 o
   9  16   4       55.89       55.25      7.59 o
  10  16   4        0.06       10.75      7.54 o
  -8  17   4       72.20       84.30     12.13 o
  -7  17   4        4.76       13.34     11.02 o
  -6  17   4        2.08        5.24     11.44 o
  -5  17   4       33.19       36.55      8.26 o
  -4  17   4        5.71        9.87      8.18 o
  -3  17   4       30.10       24.16      8.19 o
  -2  17   4       45.40       58.16      9.74 o
  -1  17   4       11.95       17.03     11.23 o
   0  17   4       28.07       14.75     10.55 o
   1  17   4        2.63        3.39      8.06 o
   2  17   4       11.20       15.77      7.81 o
   3  17   4       16.05        9.20      8.24 o
   4  17   4       20.20       38.33      8.96 o
   5  17   4        6.22       11.83      8.37 o
   6  17   4       17.59       24.78      7.36 o
   7  17   4       13.19       19.49      7.12 o
   8  17   4        6.62        7.55      7.74 o
  -5  18   4        2.66        7.95      9.23 o
  -4  18   4        7.03        2.88      8.62 o
  -3  18   4        5.14       11.40      7.88 o
  -2  18   4       19.26       19.46      8.77 o
  -1  18   4       60.25       51.51     11.78 o
   0  18   4        7.07       16.25     12.48 o
   1  18   4        6.98       15.45     12.11 o
   2  18   4       25.50       27.81      8.15 o
   3  18   4       27.50       25.61      9.17 o
   4  18   4        0.35        7.17      9.22 o
   5  18   4        0.02        9.89      8.05 o
   0   1   5       30.10       36.32      5.59 o
   1   1   5      231.40      252.96      6.52 o
  -1   2   5      267.64      278.77      6.45 o
   0   2   5        4.73        3.69      5.41 o
   1   2   5        3.67        5.02      5.35 o
   2   2   5      266.03      283.56      8.38 o
  -2   3   5      653.41      703.54      7.34 o
  -1   3   5      122.29      125.51      5.84 o
   0   3   5      575.22      563.73     11.43 o
   1   3   5      146.99      149.29      4.70 o
   2   3   5      360.68      369.81     10.27 o
   3   3   5        6.63        8.80      2.14 o
  -3   4   5      295.92      301.62      6.65 o
  -2   4   5       39.65       49.51      3.06 o
  -1   4   5        3.87        8.81      5.20 o
   0   4   5       15.98       17.17      2.83 o
   1   4   5       47.93       50.38      3.09 o
   2   4   5       77.16       74.75      3.48 o
   3   4   5      859.42      840.58      7.08 o
   4   4   5       10.19       16.06      4.19 o
  -4   5   5       34.75       33.06      4.00 o
  -3   5   5      127.79      117.33      3.90 o
  -2   5   5      202.24      221.21      5.58 o
  -1   5   5       18.79       16.89      2.75 o
   0   5   5      207.34      220.07      3.59 o
   1   5   5        4.90        4.40      1.19 o
   2   5   5        1.73        1.33      3.74 o
   3   5   5      256.45      259.93      5.90 o
   4   5   5       72.99       85.45      6.12 o
   5   5   5       27.09       37.39      4.88 o
  -5   6   5      203.13      205.09      6.26 o
  -4   6   5        7.62       15.15      4.88 o
  -3   6   5       26.66       30.62      3.77 o
  -2   6   5       29.43       36.56      2.60 o
  -1   6   5      213.99      208.35      3.73 o
   0   6   5        8.11       10.75      2.43 o
   1   6   5      893.10      990.53      8.04 o
   2   6   5       61.59       69.44      4.64 o
   3   6   5       31.26       26.41      4.66 o
   4   6   5       39.30       39.77      5.66 o
   5   6   5        0.65        2.82      4.84 o
   6   6   5      182.67      188.55      6.47 o
  -6   7   5       33.52       27.45      6.18 o
  -5   7   5      353.91      344.69      7.18 o
  -4   7   5      479.79      454.26      7.33 o
  -3   7   5       40.74       43.86      3.75 o
  -2   7   5       33.51       43.23      2.72 o
  -1   7   5      185.05      173.49      3.63 o
   0   7   5      205.50      182.34      3.47 o
   1   7   5      146.94      156.49      4.97 o
   2   7   5       52.75       45.87      4.46 o
   3   7   5      164.53      171.00      6.66 o
   4   7   5       79.22       85.95      6.64 o
   5   7   5       27.44       32.36      4.97 o
   6   7   5      281.70      268.77      7.26 o
   7   7   5       23.55       26.46      5.94 o
  -7   8   5        3.31        2.09      5.53 o
  -6   8   5      190.12      179.67      6.96 o
  -5   8   5       42.56       42.17      5.87 o
  -4   8   5       29.72       27.46      4.97 o
  -3   8   5        0.99        3.09      4.72 o
  -2   8   5      187.62      187.34      4.09 o
  -1   8   5      133.97      132.46      3.93 o
   0   8   5       90.71       96.50      4.64 o
   1   8   5      282.02      284.09      5.70 o
   2   8   5       36.78       36.28      4.72 o
   3   8   5      438.62      415.78      8.69 o
   4   8   5       38.09       43.95      5.93 o
   5   8   5        1.00       -0.15      5.78 o
   6   8   5        5.98        4.92      5.97 o
   7   8   5      513.78      483.86      8.93 o
   8   8   5        1.13        3.64      6.37 o
  -8   9   5      365.60      342.45      8.47 o
  -7   9   5        0.40        1.45      5.73 o
  -6   9   5       39.37       50.40      6.03 o
  -5   9   5       62.99       77.92      5.83 o
  -4   9   5      556.65      523.58      8.09 o
  -3   9   5       30.95       27.57      5.08 o
  -2   9   5       98.35      104.93      4.62 o
  -1   9   5        7.80        4.34      4.51 o
   0   9   5      313.29      300.19      7.88 o
   1   9   5       27.57       26.63      4.74 o
   2   9   5        0.44        5.81      4.68 o
   3   9   5       90.00       92.44      6.35 o
   4   9   5        8.37        7.97      5.59 o
   5   9   5       10.55        9.21      6.50 o
   6   9   5       35.60       40.70      6.74 o
   7   9   5      253.76      229.47      7.60 o
   8   9   5       96.78       84.73      6.68 o
   9   9   5       93.42       89.57      6.65 o
  -9  10   5       60.32       50.05      6.25 o
  -8  10   5       10.01       14.04      6.46 o
  -7  10   5        3.15        9.40      6.05 o
  -6  10   5      149.68      146.76      6.88 o
  -5  10   5      292.46      279.97      9.68 o
  -4  10   5       23.31       17.40      5.26 o
  -3  10   5       58.55       50.95      6.32 o
  -2  10   5       71.37       71.44      6.97 o
  -1  10   5      448.41      456.24     12.51 o
   0  10   5       40.38       44.03      6.27 o
   1  10   5      207.07      222.17      8.03 o
   2  10   5        7.64       12.50      5.83 o
   3  10   5       98.13      106.44      6.92 o
   4  10   5        0.25       -1.67      5.12 o
   5  10   5      162.08      179.24      6.97 o
   6  10   5        5.19        5.83      6.28 o
   7  10   5       60.56       63.09      7.19 o
   8  10   5       91.92       82.53      6.97 o
   9  10   5        1.07        2.59      6.61 o
  10  10   5       41.03       25.43      6.56 o
 -10  11   5      114.77       99.93      7.00 o
  -9  11   5        2.19        8.13      5.81 o
  -8  11   5        6.69       16.62      6.56 o
  -7  11   5       30.31       35.74      6.43 o
  -6  11   5        4.55        6.18      5.77 o
  -5  11   5        3.99       11.38      7.37 o
  -4  11   5        0.20        1.56      7.20 o
  -3  11   5        0.34        0.09      6.68 o
  -2  11   5       43.31       47.24      6.67 o
  -1  11   5       26.19       17.91      7.09 o
   0  11   5        4.74        3.24      6.30 o
   1  11   5        0.50       -3.86      6.43 o
   2  11   5      330.11      331.84      9.22 o
   3  11   5        2.99        5.73      6.47 o
   4  11   5        1.50        4.15      6.14 o
   5  11   5       66.73       67.57      6.80 o
   6  11   5      425.35      395.02      9.16 o
   7  11   5       18.87       30.48      6.89 o
   8  11   5       62.42       69.49      7.77 o
   9  11   5        0.57        8.61      6.76 o
  10  11   5       10.63       18.05      6.61 o
  11  11   5       12.60       11.27      7.49 o
 -11  12   5       13.43       11.89      7.10 o
 -10  12   5       10.28       14.92      6.93 o
  -9  12   5       99.44      107.72      7.74 o
  -8  12   5        4.32        4.11      6.32 o
  -7  12   5        0.73        9.68      8.10 o
  -6  12   5        4.79        9.31      8.27 o
  -5  12   5       12.55       14.56      7.26 o
  -4  12   5        8.46        4.46      7.67 o
  -3  12   5        0.00        3.85      6.74 o
  -2  12   5       10.57        9.01      6.21 o
  -1  12   5      211.85      216.64      8.82 o
   0  12   5        8.73        9.34      5.24 o
   1  12   5      247.01      250.48      8.47 o
   2  12   5       42.62       53.19      7.12 o
   3  12   5      177.62      187.92      7.07 o
   4  12   5        4.90        4.50      6.11 o
   5  12   5       72.35       69.33      6.88 o
   6  12   5        0.85        3.06      6.20 o
   7  12   5       89.08       80.87      7.14 o
   8  12   5        2.39        9.09      6.93 o
   9  12   5        1.08        2.85      6.49 o
  10  12   5       17.47       20.33      7.78 o
  11  12   5       10.83       20.29      7.77 o
  12  12   5        2.57        3.20      8.08 o
 -12  13   5        4.25        9.37      8.08 o
 -11  13   5       20.23       21.28      7.29 o
 -10  13   5       51.95       52.53      8.73 o
  -9  13   5        2.28        8.87      8.95 o
  -8  13   5        0.52        3.47      7.86 o
  -7  13   5       20.36       31.00      7.68 o
  -6  13   5       39.93       52.40      8.61 o
  -5  13   5       35.54       36.75      7.32 o
  -4  13   5       36.44       38.65      7.35 o
  -3  13   5        4.19        7.09      7.11 o
  -2  13   5        3.17        3.13      6.40 o
  -1  13   5      266.68      247.38     14.02 o
   0  13   5      166.79      187.36     12.31 o
   1  13   5      102.46      102.59      7.77 o
   2  13   5      107.74      104.57      7.17 o
   3  13   5       43.41       39.40      6.77 o
   4  13   5        0.01        3.05      6.65 o
   5  13   5       54.31       59.86      6.44 o
   6  13   5       10.13       18.63      7.39 o
   7  13   5       16.30       20.48      7.41 o
   8  13   5        5.62        6.14      7.15 o
   9  13   5        1.68        7.65      7.33 o
  10  13   5        1.88        2.68      7.32 o
  11  13   5        9.77       13.56      8.58 o
  12  13   5       29.46       25.49      7.05 o
 -10  14   5        0.16        8.63      8.55 o
  -9  14   5        6.62        5.99      7.82 o
  -8  14   5       13.06       13.95      8.03 o
  -7  14   5      161.05      164.85      9.01 o
  -6  14   5        0.67       15.40      8.33 o
  -5  14   5        0.92        6.71      8.38 o
  -4  14   5        5.13       12.62      6.65 o
  -3  14   5       88.25       92.13      6.65 o
  -2  14   5        0.91       -1.39      7.50 o
  -1  14   5       98.93      108.21     11.95 o
   0  14   5        0.00        0.97     12.03 o
   1  14   5        0.17        5.16     10.63 o
   2  14   5       34.92       27.55      6.53 o
   3  14   5        5.61        6.50      7.46 o
   4  14   5       12.10       15.85      6.88 o
   5  14   5       13.24       14.45      6.75 o
   6  14   5       47.75       57.03      7.46 o
   7  14   5       39.56       43.77      7.11 o
   8  14   5        4.31       12.09      7.93 o
   9  14   5       11.36       21.63      7.94 o
  10  14   5        5.64       13.17      7.91 o
  -9  15   5        7.27       14.84      9.11 o
  -8  15   5       14.60       29.13      9.24 o
  -7  15   5       32.21       28.91      8.23 o
  -6  15   5      107.90      104.07      9.22 o
  -5  15   5       18.48       23.67      8.01 o
  -4  15   5       43.99       37.60      7.13 o
  -3  15   5        1.34        5.08      9.21 o
  -2  15   5       16.41       22.13      9.50 o
  -1  15   5       25.51       23.69      9.75 o
   0  15   5        0.04        8.36     11.62 o
   1  15   5        3.88       -0.12     12.91 o
   2  15   5       25.55       37.18     10.07 o
   3  15   5       12.73       19.90      8.22 o
   4  15   5      119.18      119.15      7.45 o
   5  15   5        2.68        9.20      7.02 o
   6  15   5       32.81       35.54      8.20 o
   7  15   5        0.05        2.40      7.07 o
   8  15   5        0.77        4.88      7.42 o
   9  15   5        1.46        9.76      8.08 o
  -7  16   5        0.05        4.44      9.47 o
  -6  16   5        5.44       12.53      9.21 o
  -5  16   5        1.75       -3.91     11.05 o
  -4  16   5        0.59        0.92      8.35 o
  -3  16   5       10.67       18.72      9.33 o
  -2  16   5        6.17       14.36     12.66 o
  -1  16   5        3.91        8.77     11.51 o
   0  16   5        9.92        2.32     11.06 o
   1  16   5       66.32       70.46      9.80 o
   2  16   5        0.52       -3.56     10.95 o
   3  16   5       11.00        8.87      7.96 o
   4  16   5        6.98        6.92      7.13 o
   5  16   5       79.99       83.99      8.77 o
   6  16   5        1.30        3.60      7.45 o
   7  16   5       30.33       40.41      9.01 o
  -5  17   5        0.09        2.74     10.37 o
  -4  17   5       12.83       14.97      8.37 o
  -3  17   5        5.15        9.13      9.81 o
  -2  17   5       72.04       75.85     12.65 o
  -1  17   5       28.31       22.36     11.77 o
   0  17   5       27.65       10.36     12.74 o
   1  17   5        0.48        6.49     11.06 o
   2  17   5       15.00        1.71      9.74 o
   3  17   5        6.38        8.67     11.53 o
   4  17   5       11.68       15.10      9.48 o
   5  17   5        8.03       11.95      7.99 o
   0   0   6     2188.80     2097.22     27.13 o
   0   1   6     1377.94     1314.48     12.01 o
   1   1   6      208.51      222.77      7.39 o
  -1   2   6       74.20       78.30      6.68 o
   0   2   6       39.08       36.83      6.47 o
   1   2   6      376.95      343.90      8.65 o
   2   2   6      105.78      113.30      6.78 o
  -2   3   6       28.33       25.36      6.28 o
  -1   3   6      160.80      171.20      6.81 o
   0   3   6      731.49      720.27      9.25 o
   1   3   6      565.64      569.60      8.63 o
   2   3   6     1083.24     1060.02     10.47 o
   3   3   6      284.44      293.53      7.55 o
  -3   4   6        9.54       12.63      5.45 o
  -2   4   6       45.55       49.12      6.46 o
  -1   4   6       33.83       30.78      6.00 o
   0   4   6      198.82      193.88      6.95 o
   1   4   6       59.68       57.50      6.43 o
   2   4   6        0.04        3.93      6.45 o
   3   4   6       71.03       59.31      5.63 o
   4   4   6        4.55        3.96      4.79 o
  -4   5   6      356.91      329.82      5.38 o
  -3   5   6      143.46      149.33      4.89 o
  -2   5   6      148.73      121.62      5.01 o
  -1   5   6      100.84      108.15      6.68 o
   0   5   6       92.10       89.86      6.61 o
   1   5   6     1031.70     1003.69     10.39 o
   2   5   6       65.66       70.96      4.54 o
   3   5   6       41.48       46.94      4.83 o
   4   5   6      242.60      224.80      5.76 o
   5   5   6       87.82       91.51      5.03 o
  -5   6   6        5.27        4.40      5.04 o
  -4   6   6       40.01       36.80      4.77 o
  -3   6   6       10.53       18.28      4.96 o
  -2   6   6      157.46      171.66      6.10 o
  -1   6   6       46.02       60.40      6.16 o
   0   6   6      373.10      331.37      7.11 o
   1   6   6     1028.57      982.71      8.78 o
   2   6   6        2.46        8.01      4.63 o
   3   6   6      121.06      131.77      6.00 o
   4   6   6       41.98       29.44      5.44 o
   5   6   6       21.56       15.93      4.78 o
   6   6   6       87.24       79.76      5.99 o
  -6   7   6       18.58       19.12      5.53 o
  -5   7   6      577.93      569.50      8.72 o
  -4   7   6      171.33      151.10      7.65 o
  -3   7   6       58.91       64.74      8.44 o
  -2   7   6      218.07      190.80      8.68 o
  -1   7   6      645.29      626.31     15.95 o
   0   7   6       51.96       54.09      4.54 o
   1   7   6      195.50      194.70      5.78 o
   2   7   6      526.75      494.54      7.68 o
   3   7   6      353.10      356.76      7.01 o
   4   7   6        0.11        3.16      5.40 o
   5   7   6      107.26      104.39      5.31 o
   6   7   6       68.14       64.89      6.29 o
   7   7   6       94.83       96.49      6.49 o
  -7   8   6        0.00       -0.62      5.61 o
  -6   8   6       10.37       13.32      7.17 o
  -5   8   6      396.02      379.92      9.99 o
  -4   8   6       22.13       32.25      8.02 o
  -3   8   6       28.04       30.52      6.18 o
  -2   8   6      156.31      171.88      8.15 o
  -1   8   6      187.59      205.35     11.26 o
   0   8   6      134.57      127.41      9.52 o
   1   8   6        0.00       -0.97      4.97 o
   2   8   6       43.90       46.15      4.94 o
   3   8   6       90.95       71.54      5.38 o
   4   8   6      243.56      260.69      6.74 o
   5   8   6       55.29       46.64      5.22 o
   6   8   6       74.57       75.03      6.45 o
   7   8   6       13.54        6.98      5.52 o
   8   8   6        0.17        1.05      6.19 o
  -8   9   6       78.64       94.30      8.13 o
  -7   9   6       14.77       10.27      8.56 o
  -6   9   6       15.82       13.11      7.59 o
  -5   9   6       43.69       43.88      7.72 o
  -4   9   6       16.25       24.81      7.15 o
  -3   9   6        2.76        2.96      7.21 o
  -2   9   6       16.54       17.70      8.88 o
  -1   9   6      368.05      334.15      8.85 o
   0   9   6       87.85       72.23      6.79 o
   1   9   6      384.86      362.79     10.99 o
   2   9   6      456.51      474.06      8.75 o
   3   9   6      285.52      258.26      7.95 o
   4   9   6      244.00      239.73      6.89 o
   5   9   6       29.63       19.94      5.83 o
   6   9   6       68.35       71.39      5.96 o
   7   9   6       25.32       30.02      6.27 o
   8   9   6       11.53        4.95      5.84 o
   9   9   6        0.65        8.81      6.83 o
  -9  10   6       49.39       64.76      9.65 o
  -8  10   6        3.15        3.67      8.79 o
  -7  10   6       15.52       11.10      7.31 o
  -6  10   6       10.24       12.22      7.93 o
  -5  10   6        2.61        4.68      8.33 o
  -4  10   6       33.43       39.91      8.33 o
  -3  10   6      174.30      193.07      8.80 o
  -2  10   6      362.63      322.19     12.07 o
  -1  10   6        7.38       15.62      6.77 o
   0  10   6        2.69        7.02      6.46 o
   1  10   6        1.61        8.11      9.51 o
   2  10   6      102.73       76.51      6.34 o
   3  10   6       56.47       56.81      6.85 o
   4  10   6       24.86       24.91      5.51 o
   5  10   6       49.53       41.90      5.97 o
   6  10   6      178.64      166.91      8.38 o
   7  10   6       19.81       33.95      6.09 o
   8  10   6       24.98       24.08      6.97 o
   9  10   6        9.18       11.22      6.47 o
  10  10   6        7.29       13.14      8.58 o
 -10  11   6        6.27        8.80      8.39 o
  -9  11   6       61.16       81.19      9.46 o
  -8  11   6       25.76       25.87      8.89 o
  -7  11   6        4.76        3.08      8.73 o
  -6  11   6       86.05       81.00      8.49 o
  -5  11   6       28.81       34.65      8.02 o
  -4  11   6       91.27       98.09      8.90 o
  -3  11   6        8.06        5.28      8.13 o
  -2  11   6       25.92       23.04      9.95 o
  -1  11   6        0.02        2.50      7.92 o
   0  11   6      101.34       87.31      9.85 o
   1  11   6        4.68        9.15      9.45 o
   2  11   6       12.85       18.55      8.21 o
   3  11   6       16.50       25.30      6.16 o
   4  11   6        4.77        4.58      5.23 o
   5  11   6        2.95        5.11      6.31 o
   6  11   6       42.31       51.67      6.88 o
   7  11   6        1.74        4.37      6.38 o
   8  11   6        3.72        6.93      7.03 o
   9  11   6        0.33        2.89      6.94 o
  10  11   6       22.19       26.19      7.52 o
  11  11   6       13.76       19.29      9.68 o
 -11  12   6        0.90        7.94      9.62 o
 -10  12   6       19.88       24.44      8.85 o
  -9  12   6        5.01       12.53      8.21 o
  -8  12   6        2.20        1.58      8.54 o
  -7  12   6       15.70       11.92      8.80 o
  -6  12   6       15.78       14.36      7.92 o
  -5  12   6        0.01        2.25      8.18 o
  -4  12   6       19.27       12.72      7.42 o
  -3  12   6        1.18        3.55      8.40 o
  -2  12   6       51.86       55.51      8.34 o
  -1  12   6       29.65       33.31     12.96 o
   0  12   6        0.12        5.94     10.17 o
   1  12   6        4.96        8.15     10.15 o
   2  12   6       31.23       36.52     10.31 o
   3  12   6       42.20       43.88     10.01 o
   4  12   6       52.63       50.59      6.49 o
   5  12   6       79.05       94.78      7.57 o
   6  12   6        0.06        1.63      6.08 o
   7  12   6        5.22        8.89      6.34 o
   8  12   6       15.17       25.04      6.87 o
   9  12   6        5.43        8.16      6.54 o
  10  12   6        0.89        3.12      6.70 o
  11  12   6       15.46       20.75      8.58 o
  -9  13   6        0.00        5.84      8.22 o
  -8  13   6        9.20       20.07      7.94 o
  -7  13   6        8.47       15.18      8.33 o
  -6  13   6       68.89       72.82      8.96 o
  -5  13   6        4.21        1.62      8.06 o
  -4  13   6        3.34        6.41      8.54 o
  -3  13   6       58.19       58.17      7.76 o
  -2  13   6        1.27       -0.86     12.78 o
  -1  13   6       25.63       21.96     12.18 o
   0  13   6       19.13       16.76     12.35 o
   1  13   6       17.25       16.86      8.77 o
   2  13   6       51.74       55.45      9.18 o
   3  13   6        6.77        8.49      6.98 o
   4  13   6       62.03       68.55      8.71 o
   5  13   6        0.01        1.93      7.00 o
   6  13   6        0.01        6.90      7.53 o
   7  13   6       57.30       57.52      7.86 o
   8  13   6        1.66        4.91      7.41 o
   9  13   6        0.13        9.40      6.76 o
  -8  14   6        0.28        3.61      7.89 o
  -7  14   6        1.59        4.42      7.70 o
  -6  14   6        0.01        0.51      8.43 o
  -5  14   6        7.63       12.37      8.03 o
  -4  14   6        7.59        8.49     10.41 o
  -3  14   6       23.85       49.28     18.14 o
  -2  14   6        6.77        9.97     11.76 o
  -1  14   6        6.34       13.22     12.76 o
   0  14   6        6.72        9.48     10.84 o
   1  14   6        2.35       -5.40     11.99 o
   2  14   6        2.23        6.66     10.21 o
   3  14   6        1.84        0.85      8.54 o
   4  14   6        0.20        4.66      8.55 o
   5  14   6        1.18        1.00      6.28 o
   6  14   6        0.60       -2.52      7.42 o
   7  14   6        2.97        4.36      7.00 o
   8  14   6       19.99       22.50      7.38 o
  -6  15   6       17.15       15.41      8.13 o
  -5  15   6       30.79       27.97     10.91 o
  -4  15   6        2.83        1.55     11.41 o
  -3  15   6       14.36       16.08     11.34 o
  -2  15   6        0.05        7.55     11.94 o
  -1  15   6        0.11       -6.27     11.09 o
   0  15   6        7.84       10.65     12.46 o
   1  15   6       19.62       17.76     13.49 o
   2  15   6        5.99       20.51      8.14 o
   3  15   6       16.18       26.24      9.18 o
   4  15   6       12.67        8.05      9.29 o
   5  15   6       41.99       55.17     11.38 o
   6  15   6       13.42        7.19     10.65 o
  -3  16   6        1.40       11.78     12.79 o
  -2  16   6       26.51       31.98     11.92 o
  -1  16   6        1.24       13.16     13.34 o
   0  16   6       13.48        9.41     12.88 o
   1  16   6        7.41       14.06     13.68 o
   2  16   6        5.05        7.24     10.63 o
   3  16   6        5.57        1.23     11.02 o
   0   1   7        7.21       12.76      6.79 o
   1   1   7      540.70      539.27     11.37 o
  -1   2   7       53.37       58.08      7.13 o
   0   2   7      104.26      100.08      7.51 o
   1   2   7      279.96      292.63      8.37 o
   2   2   7       84.90      110.27      7.53 o
  -2   3   7        0.21        2.29      6.66 o
  -1   3   7      205.00      216.64      8.12 o
   0   3   7       44.52       43.95      7.10 o
   1   3   7      468.89      449.20      9.31 o
   2   3   7       14.27       14.77      6.58 o
   3   3   7      100.85      107.22      7.21 o
  -3   4   7      119.51      133.55      7.43 o
  -2   4   7       51.04       56.07      7.16 o
  -1   4   7      176.90      171.04      7.73 o
   0   4   7      789.00      799.28     10.47 o
   1   4   7       67.85       70.64      7.15 o
   2   4   7        8.41       13.04      6.66 o
   3   4   7      426.54      418.51      9.06 o
   4   4   7       56.74       57.67      8.96 o
  -4   5   7      140.01      135.35      9.37 o
  -3   5   7      707.23      704.31     13.12 o
  -2   5   7        2.50       13.77      8.88 o
  -1   5   7      291.19      298.87      8.20 o
   0   5   7      338.90      312.37      8.54 o
   1   5   7        0.00        6.32      6.30 o
   2   5   7      152.71      149.23      7.45 o
   3   5   7      103.83       90.17      7.34 o
   4   5   7       79.48       68.62     10.08 o
   5   5   7       28.75       41.71      7.78 o
  -5   6   7       31.26       31.12      7.78 o
  -4   6   7      242.14      230.39      8.45 o
  -3   6   7      252.83      253.81     10.22 o
  -2   6   7      113.19      112.16      9.42 o
  -1   6   7       91.03       82.35      8.92 o
   0   6   7        3.16        0.74      8.67 o
   1   6   7        7.87       13.43      7.95 o
   2   6   7      224.47      231.23      9.05 o
   3   6   7       48.28       49.03      8.14 o
   4   6   7      346.62      326.24      9.18 o
   5   6   7       62.20       64.58      6.03 o
   6   6   7       32.36       33.19      5.72 o
  -6   7   7      101.21      100.88      7.18 o
  -5   7   7       83.85       77.80      8.83 o
  -4   7   7      143.29      128.16      9.36 o
  -3   7   7      138.59      136.64      9.83 o
  -2   7   7        0.15        1.72      9.94 o
  -1   7   7      273.32      248.34     12.99 o
   0   7   7        4.39       10.35     10.39 o
   1   7   7       80.54       89.21     11.97 o
   2   7   7       60.46       67.78     12.25 o
   3   7   7      123.14      128.93      8.02 o
   4   7   7       33.80       36.17      5.99 o
   5   7   7      195.11      204.15      6.12 o
   6   7   7        0.01       -0.26      6.12 o
   7   7   7       28.30       36.35      7.26 o
  -7   8   7        2.59        4.22      6.49 o
  -6   8   7       19.17       18.41      6.69 o
  -5   8   7        5.37       12.92      7.34 o
  -4   8   7       23.07       16.62      8.75 o
  -3   8   7       56.82       57.47      8.09 o
  -2   8   7       25.40       31.75     11.89 o
  -1   8   7       19.60       17.48     10.73 o
   0   8   7       17.82       34.82     10.74 o
   1   8   7        2.37        9.60     11.95 o
   2   8   7      126.98      165.25     10.83 o
   3   8   7      231.02      268.62     10.87 o
   4   8   7        0.94        8.26      6.12 o
   5   8   7       10.81       21.90      6.04 o
   6   8   7        0.42        2.12      6.15 o
   7   8   7        2.20       12.89      7.15 o
   8   8   7       57.51       65.41      7.45 o
  -8   9   7        0.81        7.32      8.48 o
  -7   9   7        0.36        0.53      7.60 o
  -6   9   7       26.15       37.61      7.57 o
  -5   9   7       10.72       16.64      7.50 o
  -4   9   7       31.15       38.90      9.03 o
  -3   9   7      158.25      151.29      9.02 o
  -2   9   7       11.80       12.96      8.99 o
  -1   9   7        0.76       -5.05     11.63 o
   0   9   7        3.99        8.61     11.40 o
   1   9   7      185.15      179.34     10.47 o
   2   9   7       53.93       45.65      9.64 o
   3   9   7       14.42       24.57      9.66 o
   4   9   7        6.55       13.63      9.52 o
   5   9   7       18.81       25.44      6.04 o
   6   9   7      113.26      125.27      9.11 o
   7   9   7      578.75      569.60     12.11 o
   8   9   7       53.15       51.95      8.50 o
   9   9   7       32.01       31.52      9.63 o
  -9  10   7       27.23       40.35      9.10 o
  -8  10   7       14.10       10.24      8.29 o
  -7  10   7       24.13       28.36      9.04 o
  -6  10   7       22.58       18.58      8.78 o
  -5  10   7        0.06       -2.69      6.92 o
  -4  10   7       40.88       40.28      8.15 o
  -3  10   7       20.53       28.24      9.23 o
  -2  10   7       13.18        8.72      8.53 o
  -1  10   7        9.21       -0.02     12.54 o
   0  10   7       63.00       64.85     12.37 o
   1  10   7       73.62       85.74      9.59 o
   2  10   7      246.42      237.16     11.60 o
   3  10   7       56.66       54.85     10.69 o
   4  10   7       12.92       12.75      7.18 o
   5  10   7        0.62        8.31      6.92 o
   6  10   7       19.31       23.34      6.66 o
   7  10   7       85.42       97.15      8.47 o
   8  10   7        3.52        3.01      7.79 o
   9  10   7       18.89       24.73      9.94 o
  10  10   7        1.63        0.34      8.41 o
  -9  11   7        0.03        3.01      9.79 o
  -8  11   7        0.21       -4.07      9.85 o
  -7  11   7        2.82       16.56      9.15 o
  -6  11   7        0.20        1.70      7.90 o
  -5  11   7      117.73      125.64      8.80 o
  -4  11   7       10.40        7.63      8.52 o
  -3  11   7        9.33        9.87      8.45 o
  -2  11   7      132.44      120.51      9.96 o
  -1  11   7       92.19      123.33     11.90 o
   0  11   7       24.21       36.12      9.11 o
   1  11   7      172.84      172.57     11.67 o
   2  11   7      122.37      112.53     11.29 o
   3  11   7       47.69       41.28     10.35 o
   4  11   7       51.23       51.32      7.20 o
   5  11   7       26.50       35.18      7.99 o
   6  11   7       58.54       58.72      8.42 o
   7  11   7        0.20        3.40      8.90 o
   8  11   7        3.00        8.62      8.02 o
   9  11   7        8.27       13.83      8.56 o
  -7  12   7       36.15       38.42      7.84 o
  -6  12   7        5.36        7.38      8.71 o
  -5  12   7       52.90       58.95      8.70 o
  -4  12   7       33.21       34.61     11.22 o
  -3  12   7        5.54       10.45     11.94 o
  -2  12   7      158.53      159.99     14.49 o
  -1  12   7       28.11       37.42     11.49 o
   0  12   7        5.10        5.16      9.82 o
   1  12   7        7.48        6.27      9.44 o
   2  12   7       59.94       82.66      9.56 o
   3  12   7       75.05       82.33      9.50 o
   4  12   7       46.85       52.62      8.04 o
   5  12   7       23.73       24.66      8.04 o
   6  12   7        0.81        8.33      8.10 o
   7  12   7        3.09        5.19      8.71 o
  -6  13   7        7.11       12.70      8.93 o
  -5  13   7        0.01        2.51      8.46 o
  -4  13   7        5.52        0.58     20.87 o
  -3  13   7       75.15       79.23     19.11 o
  -2  13   7       21.40       27.29     13.49 o
  -1  13   7       16.87       14.88     12.28 o
   0  13   7       11.36       21.13     11.47 o
   1  13   7       29.33       30.09     10.03 o
   2  13   7       11.58        4.98      9.78 o
   3  13   7       25.29       26.96      8.27 o
   4  13   7        0.41        1.14      9.67 o
   5  13   7        0.13        7.71      8.34 o
   6  13   7       18.56       31.24      9.70 o
  -3  14   7        9.37       23.71     17.95 o
  -2  14   7       31.18       19.90     15.64 o
  -1  14   7        1.60        8.75      9.28 o
   0  14   7        5.46       19.68     10.21 o
   1  14   7        7.19       20.20     10.52 o
   2  14   7        3.76        8.73      9.57 o
   3  14   7       13.24       14.21      8.17 o
   0   0   8     1924.89     1884.38     31.20 o
   0   1   8       48.70       48.23      8.01 o
   1   1   8      215.37      198.30      8.54 o
  -1   2   8       41.65       33.07      7.60 o
   0   2   8        3.33       10.21      7.18 o
   1   2   8        2.34        5.60      7.04 o
   2   2   8      125.05      115.98      7.75 o
  -2   3   8       77.08       67.65      7.83 o
  -1   3   8        6.20       11.06      7.54 o
   0   3   8       70.97       69.24      7.76 o
   1   3   8     1010.59      944.80     11.90 o
   2   3   8       97.90       87.87      7.49 o
   3   3   8        2.41        7.35      9.25 o
  -3   4   8       14.31       14.73      8.35 o
  -2   4   8      124.63      119.51      9.34 o
  -1   4   8       29.29       27.69      8.38 o
   0   4   8       31.48       37.24      7.72 o
   1   4   8       17.10       19.41      7.56 o
   2   4   8      134.63      105.51      7.77 o
   3   4   8        1.69        7.95      8.69 o
   4   4   8      178.00      173.45      9.82 o
  -4   5   8        4.44       12.56      9.53 o
  -3   5   8       14.21       24.52      9.18 o
  -2   5   8        1.68        8.73      8.50 o
  -1   5   8       35.68       30.66      8.98 o
   0   5   8        0.95        1.75      9.22 o
   1   5   8      258.04      235.40     10.29 o
   2   5   8       22.87       13.75     12.14 o
   3   5   8        0.49       -1.95      8.37 o
   4   5   8       51.00       55.18      9.43 o
   5   5   8      237.31      198.07      9.86 o
  -5   6   8        4.15       11.12      8.95 o
  -4   6   8       13.20       16.18      9.09 o
  -3   6   8        2.13       10.00      8.05 o
  -2   6   8        0.21        5.14      8.79 o
  -1   6   8        9.55       12.86      9.44 o
   0   6   8       43.59       48.04      9.29 o
   1   6   8       46.80       48.03     11.21 o
   2   6   8      497.66      456.96     15.72 o
   3   6   8        8.20       13.69     12.92 o
   4   6   8        0.20       10.05     10.27 o
   5   6   8       37.33       35.83      9.30 o
   6   6   8        0.57        0.33     10.78 o
  -6   7   8        1.10        5.86      9.92 o
  -5   7   8       72.23       59.23     12.73 o
  -4   7   8       12.86       16.76     10.78 o
  -3   7   8        7.25        3.47     12.60 o
  -2   7   8       36.49       35.73     12.27 o
  -1   7   8      135.25      135.54     12.93 o
   0   7   8        3.76        8.81     11.83 o
   1   7   8      257.41      241.84     13.24 o
   2   7   8       22.55       24.13     13.23 o
   3   7   8        0.05        5.67     12.04 o
   4   7   8        9.10       14.50     11.66 o
   5   7   8       59.67       66.75     15.81 o
   6   7   8        1.59        2.21     12.31 o
   7   7   8       87.32       78.76     11.95 o
  -7   8   8       15.54       23.51      9.75 o
  -6   8   8        4.85        2.88      9.17 o
  -5   8   8       11.52       22.90     11.90 o
  -4   8   8      229.74      238.95     14.01 o
  -3   8   8        2.76        3.93     12.16 o
  -2   8   8      172.19      165.23     14.23 o
  -1   8   8        9.03        3.96     11.27 o
   0   8   8        2.51       11.05     13.14 o
   1   8   8        7.69        8.23     12.31 o
   2   8   8        0.15       17.13     13.88 o
   3   8   8       33.75       42.33     12.40 o
   4   8   8        9.37        3.40     12.31 o
   5   8   8       35.57       31.26      9.84 o
   6   8   8        9.28       18.50     12.42 o
   7   8   8        0.39        3.99     13.26 o
   8   8   8       46.37       47.37     12.67 o
  -7   9   8      121.01      109.91     10.46 o
  -6   9   8        0.10        1.85      8.46 o
  -5   9   8       20.79       19.25      8.68 o
  -4   9   8        0.75       12.67     12.56 o
  -3   9   8       29.61       33.04     11.84 o
  -2   9   8        1.23      -11.34     13.03 o
  -1   9   8       14.09       20.75     10.62 o
   0   9   8        8.28       -0.79     11.75 o
   1   9   8       60.54       60.49     11.56 o
   2   9   8       10.62       25.40     13.57 o
   3   9   8      380.92      361.25     26.25 o
   4   9   8        6.95        5.07      9.86 o
   5   9   8       14.83       17.64      9.48 o
   6   9   8        1.17        0.62     13.74 o
   7   9   8       28.02        7.96     13.45 o
  -6  10   8        4.61       11.94      8.97 o
  -5  10   8        0.30        2.83      8.80 o
  -4  10   8       74.97       63.40      9.28 o
  -3  10   8        5.89       15.41     13.01 o
  -2  10   8       21.45       13.15     10.90 o
  -1  10   8        0.40        4.49     13.01 o
   0  10   8      105.93      103.05     17.69 o
   1  10   8        3.10       16.00     12.94 o
   2  10   8       84.66       86.26     11.81 o
   3  10   8        0.01        9.50     12.83 o
   4  10   8      101.97       99.18     11.77 o
   5  10   8        5.94        5.33      9.33 o
   6  10   8        0.98       -0.32     12.33 o
  -3  11   8       61.59       58.73     13.90 o
  -2  11   8        1.23       12.93     12.88 o
  -1  11   8       11.89       17.89     12.83 o
   0  11   8       39.86       53.95     12.49 o
   1  11   8       26.40       36.54     13.43 o
   2  11   8        0.30        6.53     14.35 o
   3  11   8       60.94       59.77     10.47 o
   0   1   9       14.59        2.93      8.43 o
   1   1   9        0.05        2.50      7.35 o
  -1   2   9        3.05       15.05      9.04 o
   0   2   9        6.75        5.03      7.46 o
   1   2   9        0.23        5.38      7.45 o
   2   2   9       31.15       55.02      9.24 o
  -2   3   9        1.50        9.67      9.20 o
  -1   3   9       24.66       21.33      9.02 o
   0   3   9       10.49        7.03      8.51 o
   1   3   9        0.75       12.18     11.43 o
   2   3   9        3.02        5.50      8.69 o
   3   3   9        6.92        9.27      9.10 o
  -3   4   9       15.90       15.88     10.20 o
  -2   4   9        8.08       17.08      9.15 o
  -1   4   9        3.50        3.33      8.71 o
   0   4   9       10.47       16.37      8.71 o
   1   4   9       23.37       11.14     10.64 o
   2   4   9        0.27       11.06     12.37 o
   3   4   9        3.76       11.00     13.07 o
   4   4   9       29.76       30.41     12.06 o
  -4   5   9       17.05       25.95      9.94 o
  -3   5   9       23.02       26.89     10.53 o
  -2   5   9        0.19        5.77      9.79 o
  -1   5   9        0.42        1.74      9.22 o
   0   5   9        8.84        4.93     11.20 o
   1   5   9       36.39       40.23     11.54 o
   2   5   9        3.25       11.32     12.08 o
   3   5   9       20.93       49.70     11.70 o
   4   5   9        3.81        7.54     13.36 o
   5   5   9       14.41       24.66     11.95 o
  -4   6   9        3.84       11.25     11.97 o
  -3   6   9        1.08        2.39      8.94 o
  -2   6   9        2.26       -2.20     13.16 o
  -1   6   9       16.50       20.24     12.64 o
   0   6   9       31.04       27.83     11.26 o
   1   6   9        0.21        3.43     10.32 o
   2   6   9        6.95        6.20     11.55 o
   3   6   9        0.48        5.75     12.36 o
   4   6   9        0.14        2.63     12.01 o
  -2   7   9        0.10        0.32     12.69 o
  -1   7   9       35.62       57.89     14.43 o
   0   7   9       19.29       30.83     13.42 o
   1   7   9       21.30       31.07     11.66 o
   2   7   9        3.47       -1.32     11.33 o
 
